# Supplementary material for: FZD7, Regulated by Non-CpG Methylation, Plays an Important Role in Immature Porcine Sertoli Cell Proliferation
Source: Int J Mol Sci. 2023 Mar 24;24(7):6179. doi: 10.3390/ijms24076179 (PMC10094452; doi:10.3390/ijms24076179)
Supplement: Supplementary file 1 [file ijms-24-06179-s001.zip]

Archive with 8 entries (7 files):
- Supplementary Table/Supplementary Table S1.xlsx
- Supplementary Table/Supplementary Table S2.xlsx
- Supplementary Table/Supplementary Table S3.xlsx
- Supplementary Table/Supplementary Table S4.xlsx
- Supplementary Table/Supplementary Table S5.xlsx
- Supplementary Table/Supplementary Table S6.xlsx
- Supplementary Table/Supplementary Table S7.xlsx
- Supplementary Table/
