# Supplementary material for: FZD7, Regulated by Non-CpG Methylation, Plays an Important Role in Immature Porcine Sertoli Cell Proliferation
Source: Int J Mol Sci. 2023 Mar 24;24(7):6179. doi: 10.3390/ijms24076179 (PMC10094452; doi:10.3390/ijms24076179)
Supplement: Supplementary file 1 [file ijms-24-06179-s001.zip › Supplementary Table/Supplementary Table S1.xlsx]

## Sheet: Sheet1
Information of DMRs in CHG contexts										Information of DMRs in CHH contexts
chromosome	start_position	end_position	length	SZ_75_d_meanMethy	SZ_1_d_meanMethy	diff.Methy	areaStat	C_context		chromosome	start_position	end_position	length	SZ_75_d_meanMethy	SZ_1_d_meanMethy	diff.Methy	areaStat	C_context
NC_010443.5	429134	429199	66	0.000397756	0.0487637	-0.0483659	-89.7685	CHG		NC_010443.5	248356	248466	111	0.00569787	0.0304744	-0.0247766	-218.473	CHH
NC_010443.5	624505	624555	51	0.00264792	0.0351903	-0.0325424	-46.1072	CHG		NC_010443.5	752309	752415	107	0.0269674	0.00163258	0.0253348	174.38	CHH
NC_010443.5	632008	632067	60	0.0105112	0.0666447	-0.0561335	-46.3237	CHG		NC_010443.5	970833	970890	58	0.00381099	0.0280314	-0.0242204	-122.639	CHH
NC_010443.5	765486	765573	88	0.000757648	0.0301456	-0.0293879	-66.7161	CHG		NC_010443.5	1483340	1483496	157	0.00347491	0.0244113	-0.0209364	-258.037	CHH
NC_010443.5	1166773	1166862	90	0.0027342	0.0304327	-0.0276985	-49.1022	CHG		NC_010443.5	2293602	2293663	62	0.0455343	0.0101017	0.0354326	103.108	CHH
NC_010443.5	1746947	1747008	62	0.000576594	0.0221799	-0.0216034	-47.3131	CHG		NC_010443.5	2690363	2690426	64	0.0335039	0.00426987	0.0292341	109.789	CHH
NC_010443.5	2561915	2561972	58	0.0365491	0.00671771	0.0298314	25.5053	CHG		NC_010443.5	2800365	2800538	174	0.000590084	0.0241734	-0.0235834	-274.629	CHH
NC_010443.5	2700826	2700978	153	0.00388925	0.0533656	-0.0494763	-111.987	CHG		NC_010443.5	3097637	3097708	72	0.00730712	0.0352926	-0.0279854	-107.878	CHH
NC_010443.5	2975120	2975272	153	0.0403624	0.00339907	0.0369633	100.356	CHG		NC_010443.5	3573798	3574095	298	0.0396112	0.000563009	0.0390482	574.097	CHH
NC_010443.5	3320583	3320634	52	0.0274502	0.000865555	0.0265846	34.1656	CHG		NC_010443.5	3638420	3638783	364	0.0238058	0.00218717	0.0216186	665.715	CHH
NC_010443.5	3573897	3573967	71	0.0360194	0.00270963	0.0333098	53.2825	CHG		NC_010443.5	4884182	4884475	294	0.00424842	0.0759788	-0.0717304	-528.745	CHH
NC_010443.5	4700125	4700192	68	0.0563203	0.000432054	0.0558882	44.9517	CHG		NC_010443.5	4959426	4959610	185	0.00275117	0.0349368	-0.0321857	-301.961	CHH
NC_010443.5	5819027	5819085	59	0.0236289	0.000378235	0.0232506	31.6835	CHG		NC_010443.5	5990496	5990655	160	0.0237751	0.0015586	0.0222165	266.713	CHH
NC_010443.5	6881674	6881738	65	0.0554058	0.0181582	0.0372476	54.1998	CHG		NC_010443.5	6057692	6057871	180	0.00743146	0.033466	-0.0260345	-222.614	CHH
NC_010443.5	7112461	7112519	59	0.0234141	0.096208	-0.0727939	-44.2832	CHG		NC_010443.5	6823882	6823949	68	0.00436207	0.0313843	-0.0270223	-186.444	CHH
NC_010443.5	7125025	7125111	87	0.0870614	0.00634759	0.0807138	75.9655	CHG		NC_010443.5	6880151	6880228	78	0.0401112	0.00548049	0.0346307	121.912	CHH
NC_010443.5	7476969	7477037	69	0.0427503	0.00305532	0.039695	45.6919	CHG		NC_010443.5	7418477	7418620	144	0.00504122	0.0270103	-0.0219691	-233.43	CHH
NC_010443.5	7613821	7613881	61	0.0515994	0.000321346	0.051278	20.8451	CHG		NC_010443.5	8750495	8750583	89	0.0296359	0.00364711	0.0259887	115.87	CHH
NC_010443.5	8069483	8069575	93	0.00227121	0.0289301	-0.0266589	-36.1453	CHG		NC_010443.5	10703153	10703229	77	0.041034	0.0120086	0.0290254	106.3	CHH
NC_010443.5	9037526	9037579	54	0.0389949	0.000318659	0.0386762	70.518	CHG		NC_010443.5	11133265	11133319	55	0.00110394	0.0211775	-0.0200735	-106.168	CHH
NC_010443.5	9261116	9261271	156	0.00118386	0.0672107	-0.0660268	-132.734	CHG		NC_010443.5	11215008	11215155	148	0.0262746	0.00106701	0.0252076	184.639	CHH
NC_010443.5	13117352	13117403	52	0.000249484	0.0287029	-0.0284534	-22.0509	CHG		NC_010443.5	11455557	11455704	148	0.000642483	0.032523	-0.0318805	-285.792	CHH
NC_010443.5	13264516	13264642	127	0.0665237	0.00718103	0.0593427	98.3883	CHG		NC_010443.5	11821902	11821979	78	0.00662723	0.0315952	-0.024968	-129.247	CHH
NC_010443.5	14763795	14763881	87	0.075173	0.00281884	0.0723542	66.4395	CHG		NC_010443.5	12972603	12972687	85	0.0215846	0.0731201	-0.0515355	-117.56	CHH
NC_010443.5	14911564	14911710	147	0.0246232	0.0861994	-0.0615762	-57.1672	CHG		NC_010443.5	14463658	14463795	138	0.0223916	0.0010292	0.0213624	180.493	CHH
NC_010443.5	17568294	17568361	68	0.180934	0.000585131	0.180349	25.8056	CHG		NC_010443.5	14469619	14469779	161	0.0272377	0.00427983	0.0229579	260.956	CHH
NC_010443.5	20856283	20856334	52	0.0281837	0.000128201	0.0280555	33.3651	CHG		NC_010443.5	15474211	15474454	244	0.028244	0.00243793	0.0258061	398.805	CHH
NC_010443.5	22774350	22774403	54	0.00135698	0.0496019	-0.0482449	-49.041	CHG		NC_010443.5	16181357	16181407	51	0.0367182	0.00507874	0.0316395	122.676	CHH
NC_010443.5	28303390	28303455	66	0.0143352	0.042625	-0.0282897	-23.8995	CHG		NC_010443.5	17484727	17484878	152	0.00221618	0.0354287	-0.0332126	-245.531	CHH
NC_010443.5	29205717	29205802	86	0.00927927	0.0790995	-0.0698203	-97.7531	CHG		NC_010443.5	20815272	20815352	81	0.0411111	0.0031804	0.0379307	102.502	CHH
NC_010443.5	29959492	29959624	133	0.0214522	0.000452383	0.0209999	77.6112	CHG		NC_010443.5	21070406	21070679	274	0.0299409	0.00287713	0.0270638	375.104	CHH
NC_010443.5	31969176	31969235	60	0.0504478	0.00228984	0.048158	52.8447	CHG		NC_010443.5	21597455	21597509	55	0.0064089	0.0299016	-0.0234927	-117.367	CHH
NC_010443.5	32169053	32169110	58	0.0472584	0.00414258	0.0431158	53.9365	CHG		NC_010443.5	22531515	22531666	152	0.00228418	0.0340191	-0.0317349	-244.088	CHH
NC_010443.5	38369861	38369916	56	0.0292145	0.000237211	0.0289772	25.0284	CHG		NC_010443.5	22538665	22538853	189	0.00172485	0.0273805	-0.0256557	-366.487	CHH
NC_010443.5	45123925	45124041	117	0.0200655	0.0801333	-0.0600677	-105.857	CHG		NC_010443.5	23626918	23627216	299	0.00113081	0.0241563	-0.0230255	-445.898	CHH
NC_010443.5	92568832	92568897	66	0.0282445	0.000136234	0.0281083	53.5686	CHG		NC_010443.5	23919280	23919538	259	0.000873645	0.0278557	-0.026982	-302.641	CHH
NC_010443.5	101077884	101077939	56	0.0865325	0.000317935	0.0862146	21.1796	CHG		NC_010443.5	24793698	24794011	314	0.00389403	0.04277	-0.0388759	-625.936	CHH
NC_010443.5	105063490	105063639	150	0.0334287	0.000127658	0.033301	155.579	CHG		NC_010443.5	25469435	25469518	84	0.0125541	0.0340523	-0.0214982	-109.868	CHH
NC_010443.5	108316978	108317148	171	0.00367302	0.0520763	-0.0484033	-151.947	CHG		NC_010443.5	25977497	25977601	105	0.00437498	0.0260253	-0.0216503	-194.598	CHH
NC_010443.5	114115013	114115186	174	0.0675999	0.000525851	0.067074	82.7971	CHG		NC_010443.5	26379083	26379168	86	0.0643041	0.0100783	0.0542258	153.579	CHH
NC_010443.5	130147577	130147635	59	0.0472227	0.00839625	0.0388265	50.3041	CHG		NC_010443.5	26823609	26823704	96	0.035181	0.00485698	0.030324	153.678	CHH
NC_010443.5	140093226	140093276	51	0.000435238	0.0474731	-0.0470379	-31.8222	CHG		NC_010443.5	28361794	28361937	144	0.000992112	0.0239366	-0.0229444	-249.126	CHH
NC_010443.5	140853062	140853127	66	0.00534213	0.0534046	-0.0480625	-46.9735	CHG		NC_010443.5	30028686	30028839	154	0.0120808	0.0457326	-0.0336519	-198.711	CHH
NC_010443.5	161561835	161561976	142	0.00214144	0.0775007	-0.0753593	-129.41	CHG		NC_010443.5	30290898	30291117	220	0.0354572	0.00329382	0.0321634	412.485	CHH
NC_010443.5	185761520	185761671	152	0.011624	0.0745955	-0.0629715	-94.2664	CHG		NC_010443.5	30395418	30395505	88	0.00684704	0.0548472	-0.0480002	-143.315	CHH
NC_010443.5	188942707	188942757	51	0.00330946	0.0397847	-0.0364752	-47.1014	CHG		NC_010443.5	30979920	30980001	82	0.0456023	0.00712732	0.038475	127.702	CHH
NC_010443.5	206394611	206394669	59	0.000424345	0.0311303	-0.030706	-29.1525	CHG		NC_010443.5	31105152	31105268	117	0.00296903	0.029574	-0.0266049	-192.16	CHH
NC_010443.5	208097710	208097805	96	0.00428595	0.127058	-0.122772	-53.3781	CHG		NC_010443.5	31309742	31309863	122	0.00521475	0.0297581	-0.0245433	-175.734	CHH
NC_010443.5	229407185	229407284	100	0.104691	0.000697526	0.103994	52.9879	CHG		NC_010443.5	31795707	31795799	93	0.000406787	0.0244332	-0.0240264	-107.963	CHH
NC_010443.5	237093002	237093067	66	0.00316444	0.032467	-0.0293025	-16.9402	CHG		NC_010443.5	31797896	31798045	150	0.00509883	0.0307876	-0.0256888	-225.948	CHH
NC_010443.5	243816532	243816605	74	0.0247764	0.000299738	0.0244767	18.0242	CHG		NC_010443.5	32043428	32043662	235	0.00179755	0.0322638	-0.0304662	-428.55	CHH
NC_010443.5	248428571	248428707	137	0.000302575	0.0416927	-0.0413901	-87.2816	CHG		NC_010443.5	32150278	32150335	58	0.00160268	0.0220901	-0.0204874	-105.057	CHH
NC_010443.5	254362639	254362697	59	0.0448517	0.00917394	0.0356778	48.2846	CHG		NC_010443.5	32202637	32202875	239	0.0290326	0.00150177	0.0275308	262.688	CHH
NC_010443.5	257465213	257465309	97	0.00821255	0.0458617	-0.0376491	-54.5611	CHG		NC_010443.5	33564790	33564867	78	0.000564264	0.0330785	-0.0325142	-131.059	CHH
NC_010443.5	258784640	258784757	118	0.00136176	0.131098	-0.129736	-68.6948	CHG		NC_010443.5	34136430	34136529	100	0.00194764	0.0241718	-0.0222242	-161.491	CHH
NC_010443.5	262128931	262129009	79	0.0128367	0.132254	-0.119417	-59.1464	CHG		NC_010443.5	35433615	35433747	133	0.00225263	0.0240019	-0.0217493	-217.703	CHH
NC_010443.5	262608984	262609035	52	0.00044136	0.0394793	-0.0390379	-28.2515	CHG		NC_010443.5	37683238	37683353	116	0.0279936	0.00102288	0.0269707	185.361	CHH
NC_010443.5	265141029	265141087	59	0.0516324	0.000513389	0.051119	56.9388	CHG		NC_010443.5	37780389	37780480	92	0.0046288	0.0297762	-0.0251474	-184.202	CHH
NC_010443.5	265894973	265895100	128	0.000677077	0.109579	-0.108902	-37.4959	CHG		NC_010443.5	39227757	39227917	161	0.0265998	0.0032405	0.0233593	273.796	CHH
NC_010443.5	266082791	266082948	158	0.00940653	0.0869883	-0.0775818	-131.431	CHG		NC_010443.5	39320113	39320226	114	0.0274917	0.00145897	0.0260327	137.356	CHH
NC_010443.5	267117275	267117350	76	0.0144434	0.0667683	-0.0523249	-105.937	CHG		NC_010443.5	39656672	39656761	90	0.00436394	0.0347176	-0.0303537	-189.241	CHH
NC_010443.5	269021871	269021953	83	0.000887565	0.0583797	-0.0574922	-57.7428	CHG		NC_010443.5	39657361	39657476	116	0.0069106	0.0492663	-0.0423557	-205.598	CHH
NC_010443.5	270001927	270001995	69	0.0121421	0.0800986	-0.0679565	-39.7854	CHG		NC_010443.5	43254283	43254502	220	0.00332593	0.0383404	-0.0350145	-450.291	CHH
NC_010443.5	270306280	270306368	89	0.0571277	0.00140749	0.0557202	72.8107	CHG		NC_010443.5	43447841	43448035	195	0.00212281	0.0274891	-0.0253663	-225.468	CHH
NC_010443.5	271403639	271403706	68	0.0292156	0.00022536	0.0289902	59.8461	CHG		NC_010443.5	43448179	43448373	195	0.00312516	0.030981	-0.0278558	-237.888	CHH
NC_010443.5	272352187	272352243	57	0.000378743	0.0247143	-0.0243356	-26.231	CHG		NC_010443.5	43448768	43448964	197	0.00143377	0.0324353	-0.0310016	-297.745	CHH
NC_010443.5	272509020	272509075	56	0.00630948	0.0466949	-0.0403855	-37.5122	CHG		NC_010443.5	43449087	43449316	230	0.00300229	0.0305355	-0.0275332	-304.443	CHH
NC_010443.5	272807844	272807970	127	0.099391	0.019172	0.080219	100.629	CHG		NC_010443.5	43450443	43450624	182	0.00457193	0.0368442	-0.0322723	-160.477	CHH
NC_010443.5	272904078	272904147	70	0.0615604	0.00757638	0.0539841	50.2962	CHG		NC_010443.5	43457105	43457595	491	0.00510345	0.0394722	-0.0343688	-626.519	CHH
NC_010443.5	272946614	272946667	54	0.0386558	0.00393518	0.0347207	48.35	CHG		NC_010443.5	43457865	43458160	296	0.00499432	0.0415738	-0.0365794	-423.81	CHH
NC_010443.5	273100088	273100152	65	0.00176765	0.0465714	-0.0448038	-60.6139	CHG		NC_010443.5	43458325	43458525	201	0.0034974	0.0343428	-0.0308454	-273.651	CHH
NC_010443.5	273157684	273157741	58	0.00500167	0.044577	-0.0395753	-39.0486	CHG		NC_010443.5	43459390	43459597	208	0.00669495	0.0685401	-0.0618451	-338.174	CHH
NC_010443.5	273443361	273443412	52	0.00202336	0.0426329	-0.0406096	-64.5613	CHG		NC_010443.5	43641980	43642334	355	0.0402764	0.00639296	0.0338835	613.529	CHH
NC_010443.5	273967390	273967473	84	0.000426568	0.0276392	-0.0272126	-59.5398	CHG		NC_010443.5	44527020	44527110	91	0.000755069	0.0387127	-0.0379577	-154.201	CHH
NC_010444.4	122845	122903	59	0.0277536	0.000312599	0.027441	34.2639	CHG		NC_010443.5	48184056	48184294	239	0.00650132	0.0542843	-0.047783	-429.039	CHH
NC_010444.4	2151289	2151529	241	0.00361002	0.0341372	-0.0305272	-240.596	CHG		NC_010443.5	48567676	48567768	93	0.00121161	0.0300217	-0.0288101	-105.052	CHH
NC_010444.4	2166367	2166507	141	0.0274962	0.00080446	0.0266917	111.988	CHG		NC_010443.5	48810354	48810476	123	0.0241151	0.00138212	0.022733	125.476	CHH
NC_010444.4	2949962	2950018	57	0.0429476	0.00498758	0.03796	37.2448	CHG		NC_010443.5	51966966	51967159	194	0.0321643	0.00224212	0.0299222	354.822	CHH
NC_010444.4	7325836	7325899	64	0.000844139	0.0573935	-0.0565494	-55.0897	CHG		NC_010443.5	52284192	52284383	192	0.00493666	0.0349835	-0.0300468	-213.09	CHH
NC_010444.4	7415671	7415723	53	0.0155278	0.0656379	-0.0501101	-49.9741	CHG		NC_010443.5	53445978	53446186	209	0.0249515	0.0029893	0.0219622	368.816	CHH
NC_010444.4	7682733	7682800	68	0.0276416	0.000311299	0.0273303	40.6267	CHG		NC_010443.5	53844398	53844473	76	0.00329536	0.0308914	-0.027596	-109.785	CHH
NC_010444.4	8053143	8053244	102	0.0159299	0.0675105	-0.0515806	-50.6812	CHG		NC_010443.5	56819305	56819364	60	0.000803843	0.0267584	-0.0259546	-114.53	CHH
NC_010444.4	8112589	8112654	66	0.00360389	0.0368865	-0.0332826	-36.7852	CHG		NC_010443.5	58285467	58285683	217	0.0272575	0.00116266	0.0260949	368.888	CHH
NC_010444.4	8394302	8394356	55	0.0515333	0.000726683	0.0508066	56.8413	CHG		NC_010443.5	60939252	60939942	691	0.0115157	0.0623021	-0.0507864	-927.284	CHH
NC_010444.4	8508510	8508585	76	0.00122996	0.0583263	-0.0570963	-54.9633	CHG		NC_010443.5	60940110	60940622	513	0.00653878	0.0529417	-0.0464029	-696.224	CHH
NC_010444.4	10049348	10049417	70	0.00077849	0.0327056	-0.0319272	-44.8439	CHG		NC_010443.5	60946596	60947275	680	0.00459909	0.0447961	-0.040197	-1001.62	CHH
NC_010444.4	10283982	10284033	52	0.000503972	0.026184	-0.02568	-44.2425	CHG		NC_010443.5	64848020	64848352	333	0.00192234	0.0323883	-0.030466	-487.23	CHH
NC_010444.4	11276447	11276515	69	0.00114008	0.0468773	-0.0457372	-42.8582	CHG		NC_010443.5	65437225	65437419	195	0.0108958	0.0592947	-0.0483989	-342.391	CHH
NC_010444.4	11417762	11417825	64	0.0354258	0.00448652	0.0309393	22.2076	CHG		NC_010443.5	70335508	70335612	105	0.0291681	0.00760369	0.0215644	112.043	CHH
NC_010444.4	15504020	15504073	54	0.0283573	0.000629634	0.0277277	53.0249	CHG		NC_010443.5	71113478	71113674	197	0.00698625	0.032105	-0.0251187	-332.331	CHH
NC_010444.4	17361916	17362100	185	0.0441501	0.00358067	0.0405694	115.337	CHG		NC_010443.5	72110145	72110287	143	0.024138	0.00260174	0.0215363	228.8	CHH
NC_010444.4	17483700	17483754	55	0.0539857	0.000232058	0.0537537	17.4838	CHG		NC_010443.5	72213965	72214129	165	0.0141296	0.0507782	-0.0366485	-270.497	CHH
NC_010444.4	17674881	17674941	61	0.000491024	0.0408508	-0.0403598	-28.5511	CHG		NC_010443.5	73417268	73417419	152	0.0217588	0.00151634	0.0202425	232.422	CHH
NC_010444.4	18919570	18919648	79	0.000639872	0.02857	-0.0279301	-29.0026	CHG		NC_010443.5	73981939	73982120	182	0.00305136	0.0467948	-0.0437435	-258.673	CHH
NC_010444.4	21357424	21357617	194	0.00695492	0.0660683	-0.0591133	-128.589	CHG		NC_010443.5	78451082	78451157	76	0.010014	0.0377962	-0.0277822	-140.915	CHH
NC_010444.4	24251541	24251631	91	0.000146993	0.0282376	-0.0280906	-84.379	CHG		NC_010443.5	79024831	79024900	70	0.0293096	0.000270749	0.0290389	107.751	CHH
NC_010444.4	24311515	24311591	77	0.000628637	0.0331299	-0.0325013	-40.986	CHG		NC_010443.5	87113041	87113216	176	0.00503804	0.0357379	-0.0306999	-251.437	CHH
NC_010444.4	25221590	25221735	146	0.00867767	0.0871295	-0.0784519	-86.8774	CHG		NC_010443.5	87113520	87113729	210	0.0120102	0.0449785	-0.0329683	-249.895	CHH
NC_010444.4	26105253	26105311	59	0.0279594	0.092592	-0.0646326	-59.2941	CHG		NC_010443.5	87129659	87129790	132	0.00066354	0.0230852	-0.0224217	-162.395	CHH
NC_010444.4	26770862	26770931	70	0.0289641	0.0003239	0.0286402	60.3677	CHG		NC_010443.5	87173140	87173286	147	0.0307521	0.00209444	0.0286577	163.358	CHH
NC_010444.4	27734517	27734618	102	0.0139328	0.0938879	-0.0799551	-111.221	CHG		NC_010443.5	89055215	89055334	120	0.00225522	0.0395205	-0.0372652	-167.186	CHH
NC_010444.4	28597109	28597194	86	0.000273048	0.0624184	-0.0621453	-77.5436	CHG		NC_010443.5	89390023	89390182	160	0.0251011	0.00172995	0.0233712	225.816	CHH
NC_010444.4	39544788	39544849	62	0.00896837	0.04529	-0.0363216	-48.5686	CHG		NC_010443.5	91794794	91794884	91	0.0376819	0.00468107	0.0330008	177.357	CHH
NC_010444.4	41588201	41588285	85	0.000481056	0.0600207	-0.0595396	-61.6953	CHG		NC_010443.5	91839260	91839481	222	0.000939361	0.0488614	-0.0479221	-391.951	CHH
NC_010444.4	42042885	42042935	51	0.0353927	0.00359781	0.0317949	56.1309	CHG		NC_010443.5	96141720	96141814	95	0.00465479	0.0264703	-0.0218155	-166.169	CHH
NC_010444.4	44853520	44853572	53	0.0450103	0.000525518	0.0444848	44.3082	CHG		NC_010443.5	97524784	97524897	114	0.0391067	0.00430318	0.0348036	184.013	CHH
NC_010444.4	46241403	46241516	114	0.136256	0.0161463	0.120109	38.1679	CHG		NC_010443.5	98535297	98535406	110	0.00561919	0.030242	-0.0246228	-141.581	CHH
NC_010444.4	50303215	50303284	70	0.0354885	0.000471552	0.035017	25.2291	CHG		NC_010443.5	99342731	99342972	242	0.0359762	0.0033829	0.0325933	382.508	CHH
NC_010444.4	63060800	63060875	76	0.0664731	0.00638049	0.0600926	41.1625	CHG		NC_010443.5	99410513	99410760	248	0.00325481	0.0250744	-0.0218196	-419.958	CHH
NC_010444.4	69647318	69647368	51	0.000275565	0.0340315	-0.033756	-32.0264	CHG		NC_010443.5	99530285	99530368	84	0.0138475	0.0387362	-0.0248886	-106.548	CHH
NC_010444.4	71229114	71229199	86	0.00260417	0.0291158	-0.0265117	-83.188	CHG		NC_010443.5	100960482	100960560	79	0.041232	0.00464161	0.0365903	109.338	CHH
NC_010444.4	71401680	71401733	54	0.0275905	0.000224861	0.0273657	18.2122	CHG		NC_010443.5	102073051	102073113	63	0.00554189	0.0272738	-0.021732	-111.124	CHH
NC_010444.4	76241276	76241335	60	0.00127099	0.0365411	-0.0352702	-68.7911	CHG		NC_010443.5	104811538	104811712	175	0.00294122	0.0333161	-0.0303749	-243.823	CHH
NC_010444.4	79238407	79238546	140	0.057412	0.00569034	0.0517216	137.371	CHG		NC_010443.5	104831360	104831513	154	0.0365284	0.00490194	0.0316264	212.483	CHH
NC_010444.4	83657503	83657573	71	0.035267	0.0078703	0.0273967	50.7021	CHG		NC_010443.5	105063453	105063730	278	0.0346838	0.00162628	0.0330575	685.665	CHH
NC_010444.4	122089269	122089349	81	0.0245713	0.108463	-0.0838914	-94.0271	CHG		NC_010443.5	105217870	105218025	156	0.027614	0.00174548	0.0258685	186.495	CHH
NC_010444.4	136428627	136428698	72	0.0224925	0.000887481	0.021605	56.743	CHG		NC_010443.5	105238678	105238780	103	0.0114076	0.0391585	-0.0277509	-190.968	CHH
NC_010444.4	136778650	136778708	59	0.000441925	0.0318197	-0.0313778	-33.5189	CHG		NC_010443.5	107562113	107562257	145	0.00800277	0.0334711	-0.0254684	-270.686	CHH
NC_010444.4	139505263	139505329	67	0.0359152	0.000463489	0.0354517	80.1163	CHG		NC_010443.5	107763483	107763615	133	0.00357322	0.0312524	-0.0276791	-214.921	CHH
NC_010444.4	140586268	140586322	55	0.0729678	0.00593559	0.0670322	42.1656	CHG		NC_010443.5	108316965	108317308	344	0.0027528	0.0402619	-0.0375091	-566.861	CHH
NC_010444.4	140753574	140753626	53	0.00376947	0.0438974	-0.040128	-47.1543	CHG		NC_010443.5	108519085	108519485	401	0.00341878	0.0578154	-0.0543966	-1079.97	CHH
NC_010444.4	141072192	141072242	51	0.000758077	0.0314589	-0.0307008	-36.1929	CHG		NC_010443.5	108971130	108971366	237	0.00246292	0.0450736	-0.0426107	-559.831	CHH
NC_010444.4	149647727	149647806	80	0.000851177	0.110531	-0.10968	-20.7367	CHG		NC_010443.5	111345270	111345353	84	0.00971013	0.0353101	-0.0256	-174.569	CHH
NC_010445.4	347698	347754	57	0.0840491	0.00230996	0.0817392	37.0951	CHG		NC_010443.5	112808645	112808743	99	0.00389101	0.0260067	-0.0221156	-153.148	CHH
NC_010445.4	911833	911885	53	0.0222414	0.000701642	0.0215397	56.4587	CHG		NC_010443.5	117208138	117208255	118	0.0264118	0.00296674	0.0234451	183.362	CHH
NC_010445.4	978439	978501	63	0.0266813	0.000506555	0.0261748	54.4141	CHG		NC_010443.5	119729638	119729833	196	0.0238109	0.00182989	0.021981	333.846	CHH
NC_010445.4	2146064	2146130	67	0.0026517	0.0349575	-0.0323059	-22.7715	CHG		NC_010443.5	120881554	120881763	210	0.0249818	0.00187106	0.0231108	423.782	CHH
NC_010445.4	3560772	3560936	165	0.046913	0.00339186	0.0435211	166.644	CHG		NC_010443.5	122158566	122158650	85	0.00198651	0.0238646	-0.0218781	-141.995	CHH
NC_010445.4	4574319	4574379	61	0.0465886	0.000519332	0.0460692	46.2773	CHG		NC_010443.5	124379169	124379273	105	0.00129612	0.0226309	-0.0213348	-190.139	CHH
NC_010445.4	5438310	5438417	108	0.0113863	0.0834919	-0.0721056	-126.745	CHG		NC_010443.5	124583553	124583644	92	0.00458456	0.0318722	-0.0272877	-130.447	CHH
NC_010445.4	5910514	5910737	224	0.0474288	0.00071102	0.0467178	211.808	CHG		NC_010443.5	126243740	126243840	101	0.0254291	0.00231521	0.0231139	139.61	CHH
NC_010445.4	6555208	6555289	82	0.0826317	0.000634229	0.0819974	83.1495	CHG		NC_010443.5	126422149	126422411	263	0.0317751	0.00131511	0.03046	393.356	CHH
NC_010445.4	7040227	7040326	100	0.0378105	0.00484151	0.032969	59.4268	CHG		NC_010443.5	126843734	126843896	163	0.00641234	0.113428	-0.107015	-271.279	CHH
NC_010445.4	7735064	7735120	57	0.0261119	0.0006714	0.0254405	18.9268	CHG		NC_010443.5	127195269	127195421	153	0.00167913	0.0237162	-0.022037	-298.323	CHH
NC_010445.4	8117638	8117739	102	0.000429194	0.0729023	-0.0724731	-82.6213	CHG		NC_010443.5	127497746	127497821	76	0.00200456	0.0524467	-0.0504422	-306.785	CHH
NC_010445.4	8805555	8805625	71	0.0318504	0.00352912	0.0283213	85.8039	CHG		NC_010443.5	127618953	127619119	167	0.0343262	0.00287706	0.0314492	328.551	CHH
NC_010445.4	9499057	9499111	55	0.102102	0.0249511	0.0771506	46.04	CHG		NC_010443.5	129213785	129213872	88	0.0311307	0.00894617	0.0221845	160.302	CHH
NC_010445.4	10406529	10406630	102	0.0383962	0.000574332	0.0378219	89.0942	CHG		NC_010443.5	131045193	131045330	138	0.00122644	0.0226726	-0.0214462	-331.463	CHH
NC_010445.4	12949674	12949801	128	0.00867055	0.069375	-0.0607045	-72.7165	CHG		NC_010443.5	134227676	134227798	123	0.00343949	0.0245814	-0.0211419	-200.132	CHH
NC_010445.4	14662122	14662188	67	0.0225304	0.000412139	0.0221183	20.5164	CHG		NC_010443.5	134611529	134611707	179	0.000543203	0.0236176	-0.0230744	-193.719	CHH
NC_010445.4	14722260	14722361	102	0.0652923	0.00221024	0.0630821	58.4165	CHG		NC_010443.5	135606491	135606648	158	0.00169356	0.0322954	-0.0306018	-142.322	CHH
NC_010445.4	14987456	14987520	65	0.00130463	0.037706	-0.0364014	-46.4613	CHG		NC_010443.5	135899222	135899301	80	0.000561719	0.0356044	-0.0350427	-116.074	CHH
NC_010445.4	15302319	15302398	80	0.0640398	0.000519388	0.0635204	75.7793	CHG		NC_010443.5	136935339	136935576	238	0.0388348	0.00408392	0.0347509	490.42	CHH
NC_010445.4	15304103	15304158	56	0.0423139	0.00244007	0.0398738	98.6775	CHG		NC_010443.5	137693693	137693814	122	0.00644485	0.0452543	-0.0388094	-128.284	CHH
NC_010445.4	15959188	15959384	197	0.0611394	0.000480674	0.0606587	223.573	CHG		NC_010443.5	138551128	138551363	236	0.02805	0.00205727	0.0259927	518.673	CHH
NC_010445.4	16897189	16897250	62	0.00418947	0.0317781	-0.0275886	-28.9764	CHG		NC_010443.5	139620179	139620371	193	0.00170404	0.023317	-0.021613	-386.014	CHH
NC_010445.4	19403417	19403476	60	0.0470074	0.000553002	0.0464544	52.9866	CHG		NC_010443.5	144636440	144636536	97	0.0274102	0.000243337	0.0271669	153.405	CHH
NC_010445.4	19708096	19708158	63	0.0024233	0.0399925	-0.0375692	-43.3088	CHG		NC_010443.5	145510532	145510736	205	0.00365126	0.0249451	-0.0212938	-347.271	CHH
NC_010445.4	19760965	19761036	72	0.0439709	0.000417502	0.0435534	43.6477	CHG		NC_010443.5	146004586	146004643	58	0.00607694	0.0268082	-0.0207313	-124.577	CHH
NC_010445.4	19885606	19885668	63	0.00456629	0.0593823	-0.054816	-42.1893	CHG		NC_010443.5	146237172	146237315	144	0.0282893	0.00325787	0.0250314	146.615	CHH
NC_010445.4	23551824	23551884	61	0.0311163	0.0805677	-0.0494514	-23.2867	CHG		NC_010443.5	147919848	147919920	73	0.00463017	0.0297881	-0.0251579	-167.434	CHH
NC_010445.4	30573101	30573208	108	0.0904855	0.0172631	0.0732225	107.056	CHG		NC_010443.5	149276306	149276536	231	0.02543	0.00301614	0.0224139	321.784	CHH
NC_010445.4	30816194	30816271	78	0.0248037	0.000605305	0.0241984	89.5356	CHG		NC_010443.5	150653832	150653930	99	0.00269321	0.0260132	-0.02332	-122.014	CHH
NC_010445.4	32007567	32007620	54	0.00243697	0.0327367	-0.0302998	-26.468	CHG		NC_010443.5	153992841	153993003	163	0.026738	0.00271876	0.0240192	257.772	CHH
NC_010445.4	35559450	35559505	56	0.0411374	0.00106204	0.0400753	36.7934	CHG		NC_010443.5	156429320	156429418	99	0.00107804	0.0284255	-0.0273474	-144.547	CHH
NC_010445.4	38120243	38120344	102	0.0402532	0.00154599	0.0387072	95.7385	CHG		NC_010443.5	156429546	156429732	187	0.00121422	0.0298474	-0.0286332	-215.734	CHH
NC_010445.4	45979708	45980051	344	0.00134926	0.0504549	-0.0491056	-413.525	CHG		NC_010443.5	156646016	156646324	309	0.00255666	0.0342785	-0.0317219	-498.095	CHH
NC_010445.4	46277975	46278031	57	0.00484408	0.048961	-0.0441169	-52.902	CHG		NC_010443.5	157524620	157524794	175	0.00114854	0.0440772	-0.0429287	-300.214	CHH
NC_010445.4	46475328	46475399	72	0.000430937	0.0222043	-0.0217733	-50.871	CHG		NC_010443.5	157687540	157687687	148	0.00130509	0.0226916	-0.0213865	-201.46	CHH
NC_010445.4	46571377	46571444	68	0.136438	0.0202279	0.11621	48.7387	CHG		NC_010443.5	158600874	158601004	131	0.0257724	0.00214307	0.0236293	253.982	CHH
NC_010445.4	46922160	46922249	90	0.0819092	0.00395263	0.0779566	62.4969	CHG		NC_010443.5	159363667	159363779	113	0.00138222	0.0294045	-0.0280223	-140.388	CHH
NC_010445.4	48517985	48518047	63	0.00123307	0.13693	-0.135697	-52.2825	CHG		NC_010443.5	161561643	161561999	357	0.00952212	0.0661576	-0.0566354	-881.412	CHH
NC_010445.4	52332242	52332317	76	0.058648	0.000358147	0.0582898	127.945	CHG		NC_010443.5	162519209	162519431	223	0.00854662	0.063885	-0.0553384	-322.981	CHH
NC_010445.4	53327029	53327155	127	0.0356955	0.00231321	0.0333823	66.0934	CHG		NC_010443.5	162520155	162520430	276	0.00280324	0.0271404	-0.0243372	-312.561	CHH
NC_010445.4	57233847	57233939	93	0.000649586	0.0229533	-0.0223038	-46.8758	CHG		NC_010443.5	162939037	162939121	85	0.00291047	0.0249311	-0.0220206	-143.79	CHH
NC_010445.4	58839086	58839214	129	0.0564976	0.000235889	0.0562617	85.7146	CHG		NC_010443.5	163193484	163193552	69	0.00170837	0.0235763	-0.021868	-112.026	CHH
NC_010445.4	59199639	59199727	89	0.0647698	0.00697908	0.0577907	50.2895	CHG		NC_010443.5	163491529	163491711	183	0.00154507	0.0225536	-0.0210085	-270.783	CHH
NC_010445.4	64618174	64618248	75	0.00174804	0.0456098	-0.0438617	-40.4665	CHG		NC_010443.5	164622272	164622344	73	0.00380428	0.0275332	-0.0237289	-143.29	CHH
NC_010445.4	68015826	68015879	54	0.0817495	0.024438	0.0573116	57.9955	CHG		NC_010443.5	166099080	166099206	127	0.0254674	0.00253313	0.0229342	228.678	CHH
NC_010445.4	68239381	68239465	85	0.132314	0.00932792	0.122986	59.8803	CHG		NC_010443.5	166926360	166926436	77	0.0319093	0.00325554	0.0286538	130.791	CHH
NC_010445.4	69708133	69708209	77	0.123114	0.00103814	0.122076	49.9517	CHG		NC_010443.5	167207661	167207779	119	0.0305351	0.00501534	0.0255198	166.208	CHH
NC_010445.4	86180593	86180941	349	0.00351247	0.0904725	-0.08696	-263.638	CHG		NC_010443.5	167506815	167507079	265	0.00165629	0.0350633	-0.033407	-581.704	CHH
NC_010445.4	90320028	90320083	56	0.0091369	0.0666323	-0.0574954	-64.4475	CHG		NC_010443.5	167852744	167852828	85	0.00764847	0.0358832	-0.0282347	-243.027	CHH
NC_010445.4	93201207	93201265	59	0.0157484	0.095568	-0.0798196	-23.5851	CHG		NC_010443.5	168094352	168094460	109	0.0135672	0.0511042	-0.037537	-136.324	CHH
NC_010445.4	97413555	97413656	102	0.10232	0.00527987	0.0970404	61.7523	CHG		NC_010443.5	168300495	168300652	158	0.00281127	0.023235	-0.0204238	-255.745	CHH
NC_010445.4	100483233	100483320	88	0.12035	0.0467628	0.073587	29.4992	CHG		NC_010443.5	168764098	168764208	111	0.00234357	0.027098	-0.0247544	-269.435	CHH
NC_010445.4	104982474	104982565	92	0.00356193	0.0361935	-0.0326316	-90.1607	CHG		NC_010443.5	170014368	170014507	140	0.00329358	0.0249985	-0.0217049	-227.368	CHH
NC_010445.4	111340089	111340152	64	0.0547656	0.000963662	0.0538019	21.7962	CHG		NC_010443.5	172529552	172529744	193	0.0505052	0.00169381	0.0488114	270.69	CHH
NC_010445.4	111801434	111801493	60	0.00243452	0.0753821	-0.0729476	-38.7367	CHG		NC_010443.5	176025617	176025786	170	0.0250259	0.0015925	0.0234334	230.803	CHH
NC_010445.4	116918525	116918585	61	0.000328878	0.0345612	-0.0342323	-36.2868	CHG		NC_010443.5	177752139	177752355	217	0.0411641	0.000473017	0.0406911	335.308	CHH
NC_010445.4	118362714	118362791	78	0.00151284	0.0456558	-0.044143	-41.243	CHG		NC_010443.5	180264818	180264894	77	0.0103236	0.0703387	-0.060015	-150.844	CHH
NC_010445.4	118767094	118767175	82	0.000238441	0.0409812	-0.0407428	-78.2149	CHG		NC_010443.5	180449822	180449970	149	0.00549531	0.0302336	-0.0247383	-223.878	CHH
NC_010445.4	121314773	121314846	74	0.000807745	0.0576175	-0.0568098	-21.8277	CHG		NC_010443.5	180952896	180952962	67	0.00185443	0.055335	-0.0534806	-117.438	CHH
NC_010445.4	121481397	121481502	106	0.00102167	0.0445619	-0.0435402	-125.994	CHG		NC_010443.5	182519053	182519155	103	0.00403573	0.0259488	-0.021913	-150.977	CHH
NC_010445.4	122609188	122609294	107	0.0748025	0.00595711	0.0688454	71.5142	CHG		NC_010443.5	183701809	183702022	214	0.00425014	0.0377297	-0.0334795	-313.144	CHH
NC_010445.4	122951717	122951770	54	0.0280865	0.000268043	0.0278184	16.0403	CHG		NC_010443.5	189419805	189419887	83	0.000943614	0.0294336	-0.0284899	-105.975	CHH
NC_010445.4	123366164	123366223	60	0.0039912	0.0291584	-0.0251672	-42.1867	CHG		NC_010443.5	191162168	191162243	76	0.0104866	0.0532028	-0.0427162	-156.852	CHH
NC_010445.4	125557381	125557460	80	0.0121132	0.115815	-0.103702	-31.0726	CHG		NC_010443.5	194802052	194802276	225	0.00132932	0.0217998	-0.0204705	-400.223	CHH
NC_010445.4	125821367	125821421	55	0.0428286	0.00686294	0.0359657	45.0096	CHG		NC_010443.5	194896454	194896586	133	0.00156372	0.0430037	-0.04144	-119.545	CHH
NC_010445.4	126315523	126315582	60	0.000605166	0.0277343	-0.0271291	-44.2396	CHG		NC_010443.5	198266572	198266724	153	0.0279209	0.00242654	0.0254943	194.664	CHH
NC_010445.4	126886037	126886159	123	0.0474317	0.000678832	0.0467528	90.9723	CHG		NC_010443.5	199936781	199936959	179	0.021169	0.000557649	0.0206114	312.734	CHH
NC_010445.4	126959740	126959813	74	0.0386596	0.000829522	0.0378301	25.0456	CHG		NC_010443.5	201379723	201379787	65	0.00026816	0.0338357	-0.0335676	-110.427	CHH
NC_010445.4	127390669	127390719	51	0.00493399	0.0444715	-0.0395375	-63.8874	CHG		NC_010443.5	202582169	202582364	196	0.00416564	0.0337779	-0.0296122	-257.023	CHH
NC_010445.4	127594974	127595030	57	0.0235221	0.0735316	-0.0500095	-45.8269	CHG		NC_010443.5	202674087	202674183	97	0.00411814	0.0261918	-0.0220736	-157.398	CHH
NC_010445.4	127811291	127811362	72	0.0234781	0.000197099	0.023281	44.4549	CHG		NC_010443.5	202760967	202761079	113	0.0234477	0.00180977	0.0216379	176.403	CHH
NC_010445.4	129221977	129222073	97	0.0107576	0.082635	-0.0718774	-53.2668	CHG		NC_010443.5	203842840	203843039	200	0.00354235	0.0293205	-0.0257782	-361.328	CHH
NC_010445.4	131388098	131388158	61	0.0355461	0.000548095	0.034998	48.3072	CHG		NC_010443.5	205650362	205650485	124	0.00252692	0.0273168	-0.0247898	-173.249	CHH
NC_010445.4	131921928	131921989	62	0.000486257	0.0317817	-0.0312954	-44.8005	CHG		NC_010443.5	206070417	206070577	161	0.00553633	0.0454526	-0.0399163	-241.104	CHH
NC_010445.4	132158956	132159006	51	0.00065929	0.0561462	-0.0554869	-30.0781	CHG		NC_010443.5	206071904	206072036	133	0.00162335	0.0283769	-0.0267536	-152.127	CHH
NC_010446.5	1282427	1282484	58	0.00046554	0.0395378	-0.0390722	-72.2164	CHG		NC_010443.5	208097173	208097424	252	0.00795253	0.0397753	-0.0318227	-275.074	CHH
NC_010446.5	1904954	1905051	98	0.0303506	0.000638208	0.0297124	104.453	CHG		NC_010443.5	208170376	208170573	198	0.00266717	0.0422426	-0.0395755	-257.528	CHH
NC_010446.5	2534869	2534919	51	0.000266166	0.0800197	-0.0797536	-81.4773	CHG		NC_010443.5	208170984	208171207	224	0.00229522	0.0284477	-0.0261525	-323.142	CHH
NC_010446.5	2851072	2851242	171	0.041731	0.000252093	0.0414789	200.77	CHG		NC_010443.5	208171500	208171742	243	0.00439384	0.0338508	-0.029457	-296.145	CHH
NC_010446.5	2905616	2905738	123	0.0328548	0.000284265	0.0325706	81.3791	CHG		NC_010443.5	208172260	208172488	229	0.00495653	0.0345904	-0.0296339	-313.348	CHH
NC_010446.5	3303219	3303288	70	0.0625945	0.000597048	0.0619975	37.8693	CHG		NC_010443.5	208172701	208172887	187	0.00406111	0.0273518	-0.0232907	-254.375	CHH
NC_010446.5	3307614	3307695	82	0.00143648	0.0385842	-0.0371477	-71.2038	CHG		NC_010443.5	208177164	208177475	312	0.0026622	0.029871	-0.0272088	-318.247	CHH
NC_010446.5	3383094	3383188	95	0.0391831	0.00189768	0.0372854	83.7404	CHG		NC_010443.5	209041843	209042011	169	0.0043188	0.0326349	-0.0283161	-193.636	CHH
NC_010446.5	3903619	3903721	103	0.00408107	0.0322624	-0.0281814	-96.5035	CHG		NC_010443.5	210786103	210786216	114	0.0011327	0.0309591	-0.0298264	-134.875	CHH
NC_010446.5	4161953	4162106	154	0.00821562	0.0768851	-0.0686695	-118.33	CHG		NC_010443.5	211275571	211275637	67	0.000705999	0.0299979	-0.0292919	-117.063	CHH
NC_010446.5	4563669	4563721	53	0.00282051	0.0485894	-0.0457689	-53.9068	CHG		NC_010443.5	211957808	211957900	93	0.0249485	0.00334424	0.0216043	145.178	CHH
NC_010446.5	6059065	6059117	53	0.000672499	0.0367459	-0.0360734	-43.7249	CHG		NC_010443.5	216581563	216581637	75	0.0230363	0.00137351	0.0216628	138.936	CHH
NC_010446.5	6417095	6417145	51	0.0156229	0.0575436	-0.0419206	-61.6047	CHG		NC_010443.5	218847123	218847302	180	0.0228565	0.000978599	0.0218779	315.125	CHH
NC_010446.5	6903260	6903392	133	0.0100851	0.0712507	-0.0611656	-100.351	CHG		NC_010443.5	220830359	220830569	211	0.0329079	0.00155027	0.0313576	286.088	CHH
NC_010446.5	7766081	7766131	51	0.0675538	0.000797582	0.0667562	26.9742	CHG		NC_010443.5	221410738	221410922	185	0.0365378	0.00478907	0.0317487	365.631	CHH
NC_010446.5	8076284	8076342	59	0.118941	0.0438587	0.0750826	23.5682	CHG		NC_010443.5	222704169	222704407	239	0.00259526	0.0321734	-0.0295781	-398.31	CHH
NC_010446.5	8355088	8355193	106	0.000312151	0.0325664	-0.0322543	-69.7301	CHG		NC_010443.5	222725600	222725674	75	0.00266025	0.023178	-0.0205178	-114.373	CHH
NC_010446.5	8378568	8378734	167	0.00491352	0.0457906	-0.040877	-200.442	CHG		NC_010443.5	225193843	225193994	152	0.0033338	0.0265408	-0.023207	-281.157	CHH
NC_010446.5	8621584	8621660	77	0.0540147	0.00866893	0.0453458	34.8846	CHG		NC_010443.5	225609071	225609177	107	0.0233706	0.00159692	0.0217736	167.98	CHH
NC_010446.5	9612897	9612948	52	0.0148893	0.0877656	-0.0728763	-70.6348	CHG		NC_010443.5	228613101	228613262	162	0.0243479	0.000995783	0.0233522	304.802	CHH
NC_010446.5	10160335	10160453	119	0.00571539	0.0475786	-0.0418632	-61.8306	CHG		NC_010443.5	228853036	228853202	167	0.00424233	0.0278138	-0.0235715	-244.107	CHH
NC_010446.5	12243749	12243819	71	0.0045093	0.0355044	-0.0309951	-49.503	CHG		NC_010443.5	232359291	232359488	198	0.00809345	0.0520989	-0.0440054	-271.424	CHH
NC_010446.5	12436884	12436938	55	0.00334254	0.0313581	-0.0280156	-32.6488	CHG		NC_010443.5	232361428	232361571	144	0.00327614	0.0252799	-0.0220037	-209.407	CHH
NC_010446.5	14599372	14599436	65	0.000691369	0.0457664	-0.045075	-34.7351	CHG		NC_010443.5	233304838	233305011	174	0.00999517	0.0416678	-0.0316726	-220.32	CHH
NC_010446.5	20723175	20723265	91	0.0452272	0.000611433	0.0446157	38.7951	CHG		NC_010443.5	233316854	233317007	154	0.00412153	0.0372762	-0.0331547	-305.036	CHH
NC_010446.5	21973946	21973996	51	0.00758671	0.0542567	-0.04667	-31.2842	CHG		NC_010443.5	234372839	234373096	258	0.00454732	0.034911	-0.0303637	-431.023	CHH
NC_010446.5	23990669	23990737	69	0.000251208	0.0278276	-0.0275764	-48.2928	CHG		NC_010443.5	234376120	234376251	132	0.00432479	0.0318933	-0.0275685	-202.543	CHH
NC_010446.5	39634460	39634534	75	0.000388348	0.0461193	-0.045731	-68.6801	CHG		NC_010443.5	234677441	234677589	149	0.00312203	0.0235495	-0.0204275	-258.979	CHH
NC_010446.5	40921620	40921684	65	0.0473789	0.00842966	0.0389493	36.7654	CHG		NC_010443.5	234681252	234681702	451	0.00367165	0.0294973	-0.0258256	-612.207	CHH
NC_010446.5	46730399	46730452	54	0.0518195	0.00656225	0.0452572	73.2857	CHG		NC_010443.5	234684474	234684551	78	0.00294586	0.0250749	-0.0221291	-116.301	CHH
NC_010446.5	58209021	58209137	117	0.0922049	0.00634099	0.0858639	58.1527	CHG		NC_010443.5	234684608	234684686	79	0.0016927	0.0237075	-0.0220148	-109.528	CHH
NC_010446.5	62532502	62532574	73	0.00477608	0.0278084	-0.0230323	-68.1742	CHG		NC_010443.5	234684927	234685169	243	0.00545974	0.0316995	-0.0262397	-391	CHH
NC_010446.5	62694492	62694548	57	0.0004423	0.0332538	-0.0328115	-50.1971	CHG		NC_010443.5	239042933	239043120	188	0.00404103	0.0317189	-0.0276779	-310.163	CHH
NC_010446.5	68197480	68197571	92	0.00122584	0.0402282	-0.0390023	-62.0474	CHG		NC_010443.5	239111156	239111243	88	0.00409785	0.0408729	-0.0367751	-185.401	CHH
NC_010446.5	69226512	69226570	59	0.00214155	0.093655	-0.0915135	-109.809	CHG		NC_010443.5	239212199	239212488	290	0.00330594	0.0360388	-0.0327328	-657.283	CHH
NC_010446.5	79396431	79396482	52	0.00562538	0.0401415	-0.0345161	-32.8413	CHG		NC_010443.5	242522105	242522256	152	0.000979434	0.027495	-0.0265155	-199.577	CHH
NC_010446.5	85518998	85519063	66	0.0090502	0.0362713	-0.0272211	-33.5516	CHG		NC_010443.5	242842519	242842648	130	0.0257271	0.00231396	0.0234131	254.656	CHH
NC_010446.5	92864481	92864624	144	0.00725524	0.0815815	-0.0743262	-71.0028	CHG		NC_010443.5	244969434	244969546	113	0.00294903	0.0231746	-0.0202256	-193.671	CHH
NC_010446.5	93492026	93492140	115	0.0225159	0.0514607	-0.0289448	-112.788	CHG		NC_010443.5	246226651	246226718	68	0.000649037	0.0244098	-0.0237607	-155.571	CHH
NC_010446.5	93492262	93492333	72	0.0289539	0.00511492	0.023839	73.723	CHG		NC_010443.5	248026076	248026140	65	0.00267734	0.0257483	-0.023071	-117.513	CHH
NC_010446.5	95026648	95026766	119	0.238815	0.0801121	0.158703	33.6255	CHG		NC_010443.5	248643874	248644022	149	0.0287114	0.00154292	0.0271684	216.63	CHH
NC_010446.5	96461010	96461068	59	0.000515174	0.0438551	-0.04334	-32.6112	CHG		NC_010443.5	249103205	249103261	57	0.00385482	0.0582707	-0.0544159	-181.15	CHH
NC_010446.5	96735126	96735187	62	0.057805	0.00493934	0.0528657	53.5831	CHG		NC_010443.5	252757751	252757912	162	0.00972192	0.0362644	-0.0265425	-225.43	CHH
NC_010446.5	101398809	101398953	145	0.00745186	0.0821665	-0.0747147	-82.4994	CHG		NC_010443.5	252959383	252959469	87	0.0152585	0.0510945	-0.0358359	-165.149	CHH
NC_010446.5	103002209	103002303	95	0.0429643	0.00374806	0.0392162	52.6522	CHG		NC_010443.5	253313299	253313408	110	0.000605804	0.0371434	-0.0365376	-138.703	CHH
NC_010446.5	104176680	104176758	79	0.0606319	0.00830175	0.0523302	37.7088	CHG		NC_010443.5	254249572	254249666	95	0.00726633	0.0399081	-0.0326417	-207.199	CHH
NC_010446.5	104245847	104245909	63	0.0396552	0.00361768	0.0360375	64.945	CHG		NC_010443.5	257465193	257465301	109	0.00529294	0.0416037	-0.0363108	-214.573	CHH
NC_010446.5	104342077	104342168	92	0.0537054	0.000501639	0.0532037	50.0812	CHG		NC_010443.5	260143952	260144106	155	0.00128192	0.0260149	-0.0247329	-284.606	CHH
NC_010446.5	105017284	105017342	59	0.000416658	0.048858	-0.0484413	-21.6581	CHG		NC_010443.5	261327878	261327954	77	0.0314142	0.00649662	0.0249176	117.149	CHH
NC_010446.5	107378911	107379077	167	0.00374085	0.101597	-0.0978558	-71.5844	CHG		NC_010443.5	261692627	261692850	224	0.0375775	0.0034339	0.0341436	611.872	CHH
NC_010446.5	108539260	108539326	67	0.00473994	0.0693432	-0.0646032	-62.6477	CHG		NC_010443.5	262641948	262642081	134	0.00661808	0.0773273	-0.0707092	-222.823	CHH
NC_010446.5	109671854	109671953	100	0.0340553	0.00023407	0.0338213	71.7572	CHG		NC_010443.5	262956324	262956478	155	0.00504636	0.0481958	-0.0431494	-307.731	CHH
NC_010446.5	109999891	109999976	86	0.0954378	0.000547285	0.0948905	23.6161	CHG		NC_010443.5	263125994	263126058	65	0.028944	0.00467871	0.0242652	153.713	CHH
NC_010446.5	111713581	111713655	75	0.00142462	0.0215681	-0.0201434	-46.1554	CHG		NC_010443.5	263289767	263289855	89	0.040531	0.0121367	0.0283943	119.265	CHH
NC_010446.5	116377241	116377303	63	0.000367057	0.0563179	-0.0559509	-24.9823	CHG		NC_010443.5	264277481	264277636	156	0.00190452	0.03028	-0.0283755	-268.203	CHH
NC_010446.5	116693521	116693637	117	0.0109414	0.0409541	-0.0300127	-76.7145	CHG		NC_010443.5	264464429	264464771	343	0.00806443	0.0440396	-0.0359752	-519.805	CHH
NC_010446.5	116751943	116752009	67	0.112916	0.00400025	0.108915	49.1891	CHG		NC_010443.5	266047287	266047368	82	0.035909	0.0081768	0.0277322	122.848	CHH
NC_010446.5	118093939	118094013	75	0.00556165	0.146595	-0.141033	-32.3816	CHG		NC_010443.5	266526186	266526433	248	0.00636489	0.0389737	-0.0326088	-386.839	CHH
NC_010446.5	118538627	118538726	100	0.0335528	0.00240972	0.0311431	71.1425	CHG		NC_010443.5	266526631	266526854	224	0.0149672	0.0497134	-0.0347462	-387.075	CHH
NC_010446.5	118858432	118858530	99	0.0649144	0.000314816	0.0645996	34.5749	CHG		NC_010443.5	266527255	266527383	129	0.0122088	0.0477263	-0.0355176	-135.006	CHH
NC_010446.5	121133652	121133715	64	0.0232817	0.0725294	-0.0492477	-58.7026	CHG		NC_010443.5	266529767	266530133	367	0.00663587	0.041128	-0.0344922	-417.42	CHH
NC_010446.5	123170031	123170121	91	0.00420657	0.0714735	-0.0672669	-54.7528	CHG		NC_010443.5	266628748	266628888	141	0.0155843	0.0473741	-0.0317898	-249.131	CHH
NC_010446.5	124833186	124833254	69	0.00892085	0.0631054	-0.0541846	-37.4872	CHG		NC_010443.5	266971134	266971314	181	0.0416911	0.0010603	0.0406308	325.019	CHH
NC_010446.5	125084641	125084695	55	0.0228111	0.000643128	0.0221679	32.5982	CHG		NC_010443.5	267129620	267129685	66	0.0096059	0.0556427	-0.0460368	-126.703	CHH
NC_010446.5	126012165	126012245	81	0.00734497	0.0392119	-0.031867	-32.7242	CHG		NC_010443.5	267726958	267727045	88	0.0115822	0.044737	-0.0331548	-137.514	CHH
NC_010447.5	121550	121603	54	0.000616095	0.0260271	-0.025411	-41.3724	CHG		NC_010443.5	268172710	268172828	119	0.00507309	0.0485385	-0.0434654	-256.518	CHH
NC_010447.5	402738	402862	125	0.000532471	0.0292364	-0.0287039	-125.967	CHG		NC_010443.5	268436287	268436432	146	0.00125044	0.0221689	-0.0209185	-272.469	CHH
NC_010447.5	610349	610402	54	0.0272565	0.0025482	0.0247083	56.237	CHG		NC_010443.5	268663004	268663107	104	0.05632	0.0121746	0.0441454	183.048	CHH
NC_010447.5	944623	944673	51	0.0290781	0.00051748	0.0285607	24.5753	CHG		NC_010443.5	269203043	269203124	82	0.00356548	0.03848	-0.0349145	-140.972	CHH
NC_010447.5	1250277	1250338	62	0.0248863	0.000385369	0.0245009	58.9815	CHG		NC_010443.5	269894050	269894155	106	0.0264658	0.00122253	0.0252432	153.726	CHH
NC_010447.5	1251394	1251471	78	0.0576132	0.00541008	0.0522032	94.8384	CHG		NC_010443.5	270314286	270314475	190	0.0389868	0.012464	0.0265228	297.959	CHH
NC_010447.5	1300777	1300834	58	0.0405912	0.000779882	0.0398113	99.2528	CHG		NC_010443.5	271166276	271166394	119	0.00261311	0.025711	-0.0230979	-192.77	CHH
NC_010447.5	1362119	1362203	85	0.0429681	0.00111185	0.0418563	50.1072	CHG		NC_010443.5	271238389	271238545	157	0.0384027	0.000671699	0.037731	279.317	CHH
NC_010447.5	1533158	1533349	192	0.00472877	0.0640396	-0.0593108	-231.361	CHG		NC_010443.5	271509666	271509716	51	0.00772177	0.0391137	-0.0313919	-111.528	CHH
NC_010447.5	1666733	1666796	64	0.0333857	0.00042017	0.0329656	132.812	CHG		NC_010443.5	271853260	271853402	143	0.00363385	0.0344038	-0.0307699	-243.522	CHH
NC_010447.5	1795502	1795625	124	0.00969886	0.0663753	-0.0566765	-75.1419	CHG		NC_010443.5	272809739	272809794	56	0.0207836	0.000764205	0.0200194	124.56	CHH
NC_010447.5	2534347	2534419	73	0.0315503	0.0767858	-0.0452354	-58.2964	CHG		NC_010443.5	273540267	273540393	127	0.00381601	0.0443368	-0.0405208	-299.538	CHH
NC_010447.5	2855467	2855545	79	0.000948717	0.0521445	-0.0511958	-51.9622	CHG		NC_010443.5	273866076	273866180	105	0.00176258	0.0220745	-0.0203119	-153.144	CHH
NC_010447.5	3385162	3385226	65	0.00590187	0.0336915	-0.0277896	-45.5718	CHG		NC_010443.5	274255356	274255560	205	0.00355249	0.0305186	-0.0269661	-412.97	CHH
NC_010447.5	4518272	4518332	61	0.0201779	0.0620338	-0.0418559	-58.0326	CHG		NC_010444.4	1283073	1283176	104	0.000875608	0.0553931	-0.0545175	-219.576	CHH
NC_010447.5	4661148	4661267	120	0.000790971	0.0347936	-0.0340026	-108.118	CHG		NC_010444.4	1598706	1598773	68	0.0320117	0.00258812	0.0294235	120.277	CHH
NC_010447.5	4718001	4718067	67	0.0489858	0.000688744	0.0482971	45.6686	CHG		NC_010444.4	2166366	2166500	135	0.0272769	0.00415432	0.0231226	168.141	CHH
NC_010447.5	5009831	5009916	86	0.027097	0.00161689	0.0254801	49.9479	CHG		NC_010444.4	2489802	2489872	71	0.0103626	0.0386976	-0.028335	-100.296	CHH
NC_010447.5	5063810	5063888	79	0.000838876	0.0537534	-0.0529145	-72.0735	CHG		NC_010444.4	2954947	2955012	66	0.0336794	0.00889526	0.0247841	136.66	CHH
NC_010447.5	5149411	5149481	71	0.018008	0.0965612	-0.0785532	-119.556	CHG		NC_010444.4	3757920	3757981	62	0.000522903	0.027888	-0.0273651	-112.725	CHH
NC_010447.5	5757121	5757247	127	0.124548	0.0120212	0.112527	72.7601	CHG		NC_010444.4	3826931	3827103	173	0.00569344	0.0503259	-0.0446325	-420.259	CHH
NC_010447.5	7712399	7712456	58	0.00635293	0.0441219	-0.037769	-53.1576	CHG		NC_010444.4	4010845	4010937	93	0.0402492	0.0172945	0.0229548	138.991	CHH
NC_010447.5	9718653	9718707	55	0.0382191	0.00886492	0.0293542	35.1391	CHG		NC_010444.4	4378327	4378506	180	0.00476334	0.0333559	-0.0285925	-338.431	CHH
NC_010447.5	11281460	11281610	151	0.0267913	0.000322073	0.0264692	152.791	CHG		NC_010444.4	4933239	4933412	174	0.0295376	0.00307443	0.0264632	351.812	CHH
NC_010447.5	11286197	11286290	94	0.0635623	0.000769808	0.0627925	36.128	CHG		NC_010444.4	4939322	4939397	76	0.0471885	0.0169367	0.0302518	172.636	CHH
NC_010447.5	11937665	11937722	58	0.0998617	0.000840717	0.099021	32.0978	CHG		NC_010444.4	5794077	5794268	192	0.0287472	0.00235446	0.0263927	363.778	CHH
NC_010447.5	13176868	13176926	59	0.103513	0.0180063	0.0855064	55.2722	CHG		NC_010444.4	7150288	7150364	77	0.0285543	0.00345513	0.0250992	102.917	CHH
NC_010447.5	13724178	13724253	76	0.0228521	0.000375941	0.0224762	63.9498	CHG		NC_010444.4	7308385	7308693	309	0.0449394	0.00292762	0.0420118	676.242	CHH
NC_010447.5	17693449	17693587	139	0.0106507	0.13182	-0.121169	-92.7391	CHG		NC_010444.4	7595089	7595141	53	0.0278069	0.00595376	0.0218532	156.61	CHH
NC_010447.5	19911802	19911854	53	0.0223877	0.0775927	-0.055205	-57.6524	CHG		NC_010444.4	7652635	7652713	79	0.0599442	0.0177554	0.0421888	158.687	CHH
NC_010447.5	20216383	20216502	120	0.00128021	0.0400966	-0.0388164	-90.1648	CHG		NC_010444.4	10761995	10762065	71	0.024944	0.000630237	0.0243138	112.674	CHH
NC_010447.5	20621536	20621626	91	0.0487476	0.000475622	0.0482719	35.5507	CHG		NC_010444.4	12208174	12208238	65	0.0255021	0.00131088	0.0241912	133.617	CHH
NC_010447.5	22844062	22844160	99	0.0383923	0.000361537	0.0380308	63.7266	CHG		NC_010444.4	13569079	13569162	84	0.000866824	0.022129	-0.0212622	-186.082	CHH
NC_010447.5	32048795	32048852	58	0.000653267	0.0245727	-0.0239194	-72.5105	CHG		NC_010444.4	14715563	14715697	135	0.0260357	0.00391489	0.0221208	195.276	CHH
NC_010447.5	35791965	35792020	56	0.0427417	0.000232836	0.0425089	45.3789	CHG		NC_010444.4	15930651	15930816	166	0.00165229	0.0324819	-0.0308296	-270.209	CHH
NC_010447.5	41677929	41677986	58	0.025291	0.000528026	0.024763	33.9735	CHG		NC_010444.4	16130892	16131159	268	0.00245322	0.032055	-0.0296018	-655.614	CHH
NC_010447.5	61258520	61258593	74	0.000553321	0.0512268	-0.0506735	-48.2584	CHG		NC_010444.4	16650661	16650715	55	0.030276	0.00278512	0.0274909	111.735	CHH
NC_010447.5	63703209	63703262	54	0.0251712	0.0797958	-0.0546246	-41.757	CHG		NC_010444.4	17228613	17228709	97	0.000849042	0.0432313	-0.0423823	-148.541	CHH
NC_010447.5	64199276	64199377	102	0.0371477	0.000203217	0.0369445	88.2797	CHG		NC_010444.4	18304769	18304891	123	0.0264546	0.000968513	0.0254861	149.781	CHH
NC_010447.5	64367048	64367124	77	0.0290629	0.000507935	0.0285549	49.3983	CHG		NC_010444.4	18824496	18824638	143	0.0212615	0.000870665	0.0203908	247.335	CHH
NC_010447.5	65048473	65048523	51	0.007867	0.0464242	-0.0385572	-27.3181	CHG		NC_010444.4	20219319	20219527	209	0.0101363	0.110998	-0.100862	-497.499	CHH
NC_010447.5	66977152	66977242	91	0.00190071	0.0466464	-0.0447457	-60.9232	CHG		NC_010444.4	20933556	20933736	181	0.0111329	0.0631825	-0.0520496	-432.88	CHH
NC_010447.5	67522746	67522845	100	0.0302505	0.000560974	0.0296896	47.0288	CHG		NC_010444.4	20940745	20940818	74	0.0239757	0.00124977	0.0227259	108.255	CHH
NC_010447.5	67525117	67525219	103	0.0009631	0.0528058	-0.0518427	-65.5837	CHG		NC_010444.4	21316248	21316326	79	0.0291076	0.00377522	0.0253324	132.712	CHH
NC_010447.5	87433168	87433235	68	0.0364536	0.00598413	0.0304695	56.8324	CHG		NC_010444.4	21768695	21768815	121	0.000688296	0.0446908	-0.0440025	-280.413	CHH
NC_010447.5	90086820	90086899	80	0.00140128	0.057453	-0.0560517	-53.7985	CHG		NC_010444.4	24251520	24251703	184	0.00253365	0.031049	-0.0285154	-358.683	CHH
NC_010447.5	93276777	93276922	146	0.00787682	0.0809106	-0.0730338	-164.668	CHG		NC_010444.4	24373141	24373208	68	0.0532957	0.00775259	0.0455431	138.764	CHH
NC_010447.5	94246191	94246260	70	0.044447	0.000281696	0.0441653	63.497	CHG		NC_010444.4	25051907	25051993	87	0.00644133	0.0270079	-0.0205666	-106.626	CHH
NC_010447.5	96218012	96218169	158	0.00766172	0.0489685	-0.0413068	-140.407	CHG		NC_010444.4	27013657	27013953	297	0.00340264	0.0321765	-0.0287738	-529.268	CHH
NC_010447.5	96436100	96436157	58	0.000315839	0.0600236	-0.0597077	-25.8452	CHG		NC_010444.4	27136084	27136147	64	0.00486134	0.0273153	-0.0224539	-109.223	CHH
NC_010447.5	97385839	97385936	98	0.0127031	0.0643329	-0.0516298	-59.5399	CHG		NC_010444.4	27454403	27454457	55	0.0032835	0.0424532	-0.0391697	-200.623	CHH
NC_010447.5	101783875	101783994	120	0.0240471	0.23525	-0.211203	-97.5953	CHG		NC_010444.4	27752575	27752646	72	0.00517282	0.0353576	-0.0301848	-136.204	CHH
NC_010447.5	103907959	103908013	55	0.010813	0.0554501	-0.044637	-47.8964	CHG		NC_010444.4	28097862	28097914	53	0.00308795	0.0670508	-0.0639629	-125.661	CHH
NC_010447.5	103908095	103908147	53	0.000385957	0.0396536	-0.0392676	-35.7829	CHG		NC_010444.4	28495570	28495731	162	0.00239043	0.0262496	-0.0238591	-218.009	CHH
NC_010448.4	58090	58205	116	0.0417822	0.00230874	0.0394735	66.8987	CHG		NC_010444.4	28550376	28550442	67	0.0038529	0.0240722	-0.0202193	-115.25	CHH
NC_010448.4	769909	770002	94	0.00878674	0.0363219	-0.0275352	-83.9199	CHG		NC_010444.4	30429246	30429364	119	0.0159021	0.0618546	-0.0459525	-222.532	CHH
NC_010448.4	1486941	1487000	60	0.0307877	0.000530583	0.0302571	46.7593	CHG		NC_010444.4	30932041	30932382	342	0.0225065	0.000761045	0.0217455	593.671	CHH
NC_010448.4	1839814	1839890	77	0.00255538	0.0405545	-0.0379991	-35.447	CHG		NC_010444.4	32050896	32050973	78	0.0258228	0.00153743	0.0242854	103.521	CHH
NC_010448.4	2390187	2390266	80	0.0295548	0.000344104	0.0292107	66.4041	CHG		NC_010444.4	33025845	33025953	109	0.0413686	0.00548618	0.0358824	140.61	CHH
NC_010448.4	2450925	2450980	56	0.0670985	0.000715223	0.0663832	41.8831	CHG		NC_010444.4	33105994	33106077	84	0.00456886	0.0272143	-0.0226455	-101.561	CHH
NC_010448.4	2742456	2742540	85	0.0413535	0.00044811	0.0409054	71.4663	CHG		NC_010444.4	35059880	35059940	61	0.00503859	0.0272036	-0.022165	-108.342	CHH
NC_010448.4	3095371	3095475	105	0.044952	0.00368831	0.0412637	62.8744	CHG		NC_010444.4	37063098	37063258	161	0.0054172	0.0336261	-0.0282089	-280.522	CHH
NC_010448.4	3191286	3191348	63	0.0429417	0.00384294	0.0390988	49.7537	CHG		NC_010444.4	40664537	40664647	111	0.00346882	0.0475704	-0.0441016	-202.87	CHH
NC_010448.4	3746174	3746233	60	0.0379873	0.000570235	0.0374171	55.9525	CHG		NC_010444.4	41355341	41355420	80	0.027933	0.00142812	0.0265048	150.695	CHH
NC_010448.4	4285466	4285531	66	0.000313559	0.0337786	-0.0334651	-32.9363	CHG		NC_010444.4	42079399	42079495	97	0.00385984	0.0287213	-0.0248615	-176.584	CHH
NC_010448.4	4384411	4384495	85	0.0502889	0.0020548	0.0482341	61.1978	CHG		NC_010444.4	42451546	42451633	88	0.00358656	0.0281194	-0.0245328	-105.174	CHH
NC_010448.4	7898252	7898303	52	0.116168	0.00968003	0.106488	35.9656	CHG		NC_010444.4	44008982	44009183	202	0.00390412	0.0339306	-0.0300265	-539.862	CHH
NC_010448.4	8524417	8524507	91	0.00066656	0.0290478	-0.0283813	-45.5441	CHG		NC_010444.4	45990104	45990165	62	0.0404405	0.00236336	0.0380772	112.714	CHH
NC_010448.4	10533957	10534010	54	0.00303069	0.0278211	-0.0247904	-52.2106	CHG		NC_010444.4	47115212	47115394	183	0.000938888	0.0213533	-0.0204144	-420.279	CHH
NC_010448.4	10631368	10631442	75	0.00448953	0.0425345	-0.038045	-69.5554	CHG		NC_010444.4	48256250	48256409	160	0.000291764	0.0237791	-0.0234873	-283.872	CHH
NC_010448.4	11467382	11467477	96	0.000510308	0.0250127	-0.0245024	-38.4341	CHG		NC_010444.4	48256535	48256778	244	0.002758	0.0282309	-0.0254729	-498.111	CHH
NC_010448.4	11520206	11520336	131	0.0340311	0.00169318	0.0323379	44.4784	CHG		NC_010444.4	49232274	49232469	196	0.00391623	0.0346079	-0.0306917	-370.564	CHH
NC_010448.4	13196541	13196698	158	0.0309232	0.00070325	0.0302199	153.987	CHG		NC_010444.4	51125695	51125766	72	0.000616214	0.0341172	-0.033501	-216.252	CHH
NC_010448.4	21961557	21961610	54	0.0541766	0.00787608	0.0463006	40.342	CHG		NC_010444.4	52592244	52592419	176	0.00180221	0.02742	-0.0256178	-289.483	CHH
NC_010448.4	26334376	26334433	58	0.000394993	0.0288542	-0.0284592	-38.0451	CHG		NC_010444.4	53154285	53154372	88	0.0214775	0.000801053	0.0206765	112.602	CHH
NC_010448.4	27120082	27120166	85	0.0248912	0.000259138	0.0246321	62.2854	CHG		NC_010444.4	53529125	53529256	132	0.0276815	0.000275817	0.0274057	160.631	CHH
NC_010448.4	28580787	28580845	59	0.0379055	0.0115387	0.0263668	40.827	CHG		NC_010444.4	54460734	54460827	94	0.0232179	0.000538607	0.0226793	132.554	CHH
NC_010448.4	30930658	30930726	69	0.0123311	0.0705122	-0.0581811	-45.5951	CHG		NC_010444.4	56847062	56847209	148	0.0244395	0.000645095	0.0237944	277.544	CHH
NC_010448.4	31575914	31575983	70	0.059108	0.0176596	0.0414484	79.46	CHG		NC_010444.4	57045714	57045847	134	0.00247922	0.0244366	-0.0219573	-258.846	CHH
NC_010448.4	31826157	31826274	118	0.0709823	0.00889313	0.0620892	150.92	CHG		NC_010444.4	57534582	57534764	183	0.0242482	0.00202574	0.0222225	301.151	CHH
NC_010448.4	32099137	32099206	70	0.0978524	0.0251805	0.0726719	37.9937	CHG		NC_010444.4	58481090	58481365	276	0.0454932	0.00171924	0.043774	425.447	CHH
NC_010448.4	33589327	33589391	65	0.000457111	0.0332096	-0.0327525	-51.5401	CHG		NC_010444.4	59675609	59675776	168	0.0261343	0.00436805	0.0217662	336.201	CHH
NC_010448.4	34234182	34234343	162	0.00609682	0.0515419	-0.0454451	-152.336	CHG		NC_010444.4	61299852	61299902	51	0.00240804	0.0274226	-0.0250146	-107.101	CHH
NC_010448.4	35322970	35323024	55	0.0300877	0.000390895	0.0296968	32.0761	CHG		NC_010444.4	61572960	61573159	200	0.046727	0.00191704	0.0448099	329.41	CHH
NC_010448.4	35899726	35899792	67	0.0484053	0.00122556	0.0471797	87.7773	CHG		NC_010444.4	64920014	64920140	127	0.00399058	0.0281279	-0.0241373	-243.28	CHH
NC_010448.4	36607760	36607815	56	0.034191	0.000204165	0.0339868	16.0219	CHG		NC_010444.4	64976407	64976555	149	0.0312415	0.00336543	0.0278761	243.204	CHH
NC_010448.4	40123807	40123867	61	0.00680687	0.0345136	-0.0277067	-28.2042	CHG		NC_010444.4	65891769	65891837	69	0.00937829	0.0469666	-0.0375884	-101.401	CHH
NC_010448.4	45146875	45146931	57	0.0387688	0.000503523	0.0382653	66.2747	CHG		NC_010444.4	66050649	66050754	106	0.00083198	0.0400397	-0.0392077	-252.147	CHH
NC_010448.4	46623436	46623546	111	0.040257	0.000829381	0.0394276	49.1425	CHG		NC_010444.4	71229017	71229220	204	0.00345011	0.0314712	-0.0280211	-409.178	CHH
NC_010448.4	47446441	47446537	97	0.0230363	0.000427557	0.0226087	79.4078	CHG		NC_010444.4	71271914	71272064	151	0.0212777	0.000550702	0.020727	253.705	CHH
NC_010448.4	47616107	47616168	62	0.0410585	0.00523317	0.0358253	65.1847	CHG		NC_010444.4	71302481	71302570	90	0.0233552	0.000352529	0.0230027	166.106	CHH
NC_010448.4	59393918	59394243	326	0.0662103	0.00138107	0.0648293	400.342	CHG		NC_010444.4	72790127	72790277	151	0.0220788	0.000746443	0.0213324	369.653	CHH
NC_010448.4	63246219	63246272	54	0.00060196	0.0323679	-0.0317659	-24.9762	CHG		NC_010444.4	72928870	72929025	156	0.0255244	0.00158333	0.023941	246.847	CHH
NC_010448.4	64363230	64363287	58	0.0018182	0.0311848	-0.0293666	-73.1918	CHG		NC_010444.4	73512414	73512467	54	0.0063018	0.0331157	-0.0268139	-141.686	CHH
NC_010448.4	70125514	70125564	51	0.00425219	0.059843	-0.0555908	-38.2072	CHG		NC_010444.4	74231189	74231379	191	0.00735555	0.0365651	-0.0292095	-329.504	CHH
NC_010448.4	71098633	71098793	161	0.0289326	0.000216544	0.0287161	112.981	CHG		NC_010444.4	74427527	74427887	361	0.00400979	0.0351861	-0.0311763	-770.791	CHH
NC_010448.4	71839896	71840018	123	0.093462	0.000574752	0.0928872	177.427	CHG		NC_010444.4	75400658	75400727	70	0.000468457	0.0396969	-0.0392285	-117.696	CHH
NC_010448.4	72595744	72595799	56	0.0330728	0.000221428	0.0328514	57.1251	CHG		NC_010444.4	76218560	76218836	277	0.0302612	0.00213866	0.0281225	725.065	CHH
NC_010448.4	72946155	72946206	52	0.129924	0.00424791	0.125676	28.3091	CHG		NC_010444.4	78012722	78012773	52	0.00621281	0.0377976	-0.0315848	-132.924	CHH
NC_010448.4	74653291	74653383	93	0.0279451	0.000393076	0.0275521	64.7757	CHG		NC_010444.4	79238854	79238924	71	0.0408549	0.00683071	0.0340242	111.616	CHH
NC_010448.4	74969170	74969226	57	0.00811857	0.0740007	-0.0658821	-55.9358	CHG		NC_010444.4	80470767	80470946	180	0.00688587	0.0381044	-0.0312186	-291.715	CHH
NC_010448.4	76623242	76623292	51	0.0340203	0.000460194	0.0335601	53.1316	CHG		NC_010444.4	82387366	82387773	408	0.0124489	0.045008	-0.032559	-634.348	CHH
NC_010448.4	81359846	81359956	111	0.000538128	0.0351126	-0.0345745	-108.837	CHG		NC_010444.4	83822968	83823106	139	0.00282636	0.0249264	-0.0221001	-210.672	CHH
NC_010448.4	81487506	81487583	78	0.0271588	0.00245936	0.0246994	57.1844	CHG		NC_010444.4	86556289	86556459	171	0.0292547	0.00239136	0.0268633	348.6	CHH
NC_010448.4	81930079	81930155	77	0.0264803	0.000391668	0.0260886	49.3608	CHG		NC_010444.4	86919064	86919185	122	0.0256986	0.00164925	0.0240494	118.414	CHH
NC_010448.4	82590816	82590918	103	0.0511991	0.00817311	0.0430259	129.156	CHG		NC_010444.4	87185110	87185187	78	0.00234386	0.0262228	-0.023879	-111.075	CHH
NC_010448.4	88389075	88389153	79	0.000505828	0.0403144	-0.0398085	-88.8653	CHG		NC_010444.4	87470301	87470421	121	0.00413857	0.0264574	-0.0223188	-198.116	CHH
NC_010448.4	92943836	92943899	64	0.0369611	0.000456621	0.0365045	69.2121	CHG		NC_010444.4	89875924	89876172	249	0.00243347	0.035677	-0.0332435	-367.22	CHH
NC_010448.4	98195055	98195109	55	0.0380765	0.0102409	0.0278356	20.8382	CHG		NC_010444.4	93305584	93305651	68	0.00841743	0.0751124	-0.066695	-136.58	CHH
NC_010448.4	111805380	111805510	131	0.00382659	0.056024	-0.0521974	-98.9795	CHG		NC_010444.4	93695232	93695538	307	0.0385136	0.00150313	0.0370105	560.35	CHH
NC_010448.4	127694215	127694288	74	0.00569016	0.043859	-0.0381688	-49.7077	CHG		NC_010444.4	94794414	94794469	56	0.0424046	0.00119388	0.0412107	120.79	CHH
NC_010448.4	147207661	147207713	53	0.00316815	0.0354428	-0.0322746	-28.9731	CHG		NC_010444.4	96738329	96738482	154	0.022232	0.00154823	0.0206838	227.694	CHH
NC_010448.4	147808339	147808501	163	0.000414281	0.0492837	-0.0488694	-147.844	CHG		NC_010444.4	98311106	98311310	205	0.00249245	0.0294086	-0.0269161	-315.46	CHH
NC_010448.4	152062440	152062556	117	0.0292486	0.000196688	0.0290519	27.4414	CHG		NC_010444.4	100466326	100466658	333	0.0098673	0.0510431	-0.0411758	-680.004	CHH
NC_010448.4	152739363	152739431	69	0.0601786	0.00179706	0.0583816	25.7389	CHG		NC_010444.4	100467372	100467788	417	0.0106891	0.0543539	-0.0436648	-748.796	CHH
NC_010448.4	153913341	153913408	68	0.0972796	0.000781822	0.0964978	23.0443	CHG		NC_010444.4	100467914	100468092	179	0.00660048	0.0375522	-0.0309517	-235.885	CHH
NC_010448.4	157700929	157701016	88	0.068604	0.000569188	0.0680348	63.2262	CHG		NC_010444.4	100648541	100648672	132	0.00437413	0.0310896	-0.0267154	-149.143	CHH
NC_010448.4	158179729	158179784	56	0.000433937	0.0289516	-0.0285177	-44.4575	CHG		NC_010444.4	101883370	101883475	106	0.041463	0.0041461	0.0373169	238.066	CHH
NC_010448.4	158896486	158896570	85	0.0293325	0.000456542	0.0288759	67.9095	CHG		NC_010444.4	102200729	102200800	72	0.0436205	0.00128242	0.0423381	112.785	CHH
NC_010448.4	163226699	163226752	54	0.0231902	0.000581135	0.022609	41.751	CHG		NC_010444.4	105357828	105358100	273	0.0240951	0.00176794	0.0223272	406.722	CHH
NC_010448.4	163432179	163432230	52	0.0270414	0.000439816	0.0266016	34.5123	CHG		NC_010444.4	105913004	105913140	137	0.0221031	0.00174554	0.0203576	216.922	CHH
NC_010448.4	163458167	163458243	77	0.000551352	0.0314199	-0.0308685	-42.9864	CHG		NC_010444.4	110040639	110040852	214	0.0328718	0.00379951	0.0290723	331.807	CHH
NC_010448.4	163774148	163774256	109	0.0792496	0.0114401	0.0678095	82.4236	CHG		NC_010444.4	112606811	112606943	133	0.00443917	0.0294894	-0.0250503	-218.019	CHH
NC_010448.4	163913566	163913621	56	0.0463099	0.000574247	0.0457357	38.0683	CHG		NC_010444.4	112608505	112608619	115	0.0038505	0.02654	-0.0226895	-235.009	CHH
NC_010448.4	165443090	165443185	96	0.0777499	0.0262436	0.0515063	61.2576	CHG		NC_010444.4	112812983	112813092	110	0.00859696	0.0411211	-0.0325241	-149.745	CHH
NC_010448.4	166812116	166812172	57	0.000540397	0.0254001	-0.0248597	-29.033	CHG		NC_010444.4	115424800	115424931	132	0.00298045	0.0236552	-0.0206748	-212.614	CHH
NC_010448.4	167883344	167883457	114	0.0424461	0.00451132	0.0379348	123.678	CHG		NC_010444.4	117372496	117372726	231	0.0242329	0.00107905	0.0231538	508.518	CHH
NC_010448.4	169131215	169131404	190	0.0010938	0.0639933	-0.0628995	-205.734	CHG		NC_010444.4	120261314	120261368	55	0.00237886	0.0224121	-0.0200333	-123.986	CHH
NC_010449.5	438216	438291	76	0.0557731	0.00597678	0.0497963	67.3098	CHG		NC_010444.4	121765644	121765804	161	0.0258222	0.00138931	0.0244329	244.451	CHH
NC_010449.5	751443	751510	68	0.0561965	0.0111126	0.0450838	65.6212	CHG		NC_010444.4	123053972	123054091	120	0.0342058	0.00208042	0.0321254	192.693	CHH
NC_010449.5	2016003	2016188	186	0.0703405	0.00662697	0.0637135	149.418	CHG		NC_010444.4	123456886	123456937	52	0.00766444	0.034337	-0.0266726	-100.801	CHH
NC_010449.5	2492718	2492779	62	0.0600265	0.0188799	0.0411467	62.9294	CHG		NC_010444.4	126570475	126570559	85	0.00053522	0.0261817	-0.0256465	-122.54	CHH
NC_010449.5	2536582	2536648	67	0.0702356	0.02379	0.0464456	23.5988	CHG		NC_010444.4	126607877	126608235	359	0.00489845	0.0344587	-0.0295602	-457.912	CHH
NC_010449.5	4894330	4894390	61	0.034413	0.0077478	0.0266652	35.8945	CHG		NC_010444.4	126608488	126608990	503	0.00526662	0.0434611	-0.0381945	-682.004	CHH
NC_010449.5	4975361	4975552	192	0.00580811	0.0442088	-0.0384007	-134.341	CHG		NC_010444.4	126609143	126609255	113	0.00466249	0.0286728	-0.0240103	-164.149	CHH
NC_010449.5	5250554	5250647	94	0.138262	0.0260919	0.11217	108.561	CHG		NC_010444.4	126609797	126609982	186	0.00423158	0.0365641	-0.0323325	-311.554	CHH
NC_010449.5	6580257	6580323	67	0.0334111	0.000456347	0.0329548	48.2375	CHG		NC_010444.4	126644972	126645065	94	0.011286	0.0517562	-0.0404702	-134.197	CHH
NC_010449.5	6862746	6862801	56	0.0301755	0.000252563	0.029923	20.12	CHG		NC_010444.4	128356233	128356359	127	0.00347357	0.0268916	-0.0234181	-153.935	CHH
NC_010449.5	7586845	7586973	129	0.0536963	0.0163575	0.0373388	91.6695	CHG		NC_010444.4	129782088	129782155	68	0.000678857	0.0465575	-0.0458786	-114.206	CHH
NC_010449.5	7632692	7632778	87	0.0585493	0.0071842	0.0513651	46.9541	CHG		NC_010444.4	130024591	130024716	126	0.0108198	0.0377914	-0.0269716	-211.015	CHH
NC_010449.5	7794355	7794421	67	0.0410378	0.0018756	0.0391622	33.8995	CHG		NC_010444.4	130024776	130024971	196	0.0095126	0.0425026	-0.03299	-320.099	CHH
NC_010449.5	7994311	7994382	72	0.0427933	0.00436449	0.0384288	41.8306	CHG		NC_010444.4	131620472	131620563	92	0.0123306	0.0384478	-0.0261172	-186.61	CHH
NC_010449.5	8015144	8015219	76	0.164569	0.0271112	0.137458	25.0526	CHG		NC_010444.4	132201433	132201496	64	0.00474033	0.0266599	-0.0219196	-148.94	CHH
NC_010449.5	8266500	8266570	71	0.0452571	0.0085274	0.0367297	53.9072	CHG		NC_010444.4	133557732	133557850	119	0.0469743	0.00922076	0.0377535	128.909	CHH
NC_010449.5	8705885	8705969	85	0.0542086	0.0146384	0.0395701	59.0978	CHG		NC_010444.4	134135243	134135302	60	0.0341023	0.00822086	0.0258814	112.959	CHH
NC_010449.5	8792109	8792174	66	0.0515971	0.00678953	0.0448075	45.959	CHG		NC_010444.4	134883855	134884011	157	0.0339509	0.00217773	0.0317732	287.63	CHH
NC_010449.5	9089580	9089633	54	0.00132569	0.0279486	-0.0266229	-46.7952	CHG		NC_010444.4	135784857	135785106	250	0.00353766	0.0442651	-0.0407274	-587.993	CHH
NC_010449.5	9776763	9776838	76	0.0268693	0.000517539	0.0263517	56.5961	CHG		NC_010444.4	136032396	136032685	290	0.00356111	0.0330867	-0.0295256	-653.953	CHH
NC_010449.5	10375788	10375838	51	0.0242482	0.000727244	0.023521	33.1399	CHG		NC_010444.4	138189395	138189516	122	0.00284574	0.0257005	-0.0228548	-211.813	CHH
NC_010449.5	11543757	11543818	62	0.00472264	0.0375169	-0.0327943	-19.6805	CHG		NC_010444.4	140047757	140047946	190	0.0347382	0.00140116	0.0333371	440.89	CHH
NC_010449.5	14176064	14176179	116	0.000626082	0.05925	-0.0586239	-116.848	CHG		NC_010444.4	141304770	141304863	94	0.00146606	0.0287253	-0.0272593	-156.036	CHH
NC_010449.5	14317576	14317691	116	0.0587559	0.000347173	0.0584088	114.691	CHG		NC_010444.4	141633698	141633765	68	0.0325372	0.00517988	0.0273573	199.605	CHH
NC_010449.5	17517086	17517150	65	0.0137026	0.0610721	-0.0473695	-69.8777	CHG		NC_010444.4	141633823	141633943	121	0.032667	0.00138411	0.0312829	250.224	CHH
NC_010449.5	17741762	17741821	60	0.036812	0.008945	0.027867	43.9188	CHG		NC_010444.4	141694016	141694089	74	0.0389119	0.01057	0.0283419	116.928	CHH
NC_010449.5	20181401	20181458	58	0.0250375	0.000410865	0.0246266	29.3389	CHG		NC_010444.4	141881520	141881750	231	0.00397982	0.0298814	-0.0259016	-312.552	CHH
NC_010449.5	23335789	23335852	64	0.000586679	0.0374956	-0.0369089	-64.9615	CHG		NC_010444.4	141882027	141882153	127	0.00191262	0.0242048	-0.0222922	-194.431	CHH
NC_010449.5	24867193	24867249	57	0.000710533	0.0859221	-0.0852116	-92.2493	CHG		NC_010444.4	141916055	141916241	187	0.00350884	0.0282893	-0.0247805	-424.417	CHH
NC_010449.5	34549962	34550144	183	0.000630921	0.0544324	-0.0538015	-143.783	CHG		NC_010444.4	142626048	142626344	297	0.0543975	0.00171377	0.0526837	708.01	CHH
NC_010449.5	35193351	35193431	81	0.0256928	0.00183087	0.023862	71.3737	CHG		NC_010444.4	143281490	143281708	219	0.0410267	0.00269098	0.0383357	381.852	CHH
NC_010449.5	35216767	35216818	52	0.0481842	0.00963403	0.0385502	35.4498	CHG		NC_010444.4	146026832	146026895	64	0.00386825	0.0249826	-0.0211144	-116.664	CHH
NC_010449.5	35470877	35470969	93	0.0457132	0.00327125	0.042442	42.6301	CHG		NC_010444.4	147801011	147801404	394	0.00584436	0.129737	-0.123892	-1039	CHH
NC_010449.5	36044329	36044385	57	0.0449015	0.000521966	0.0443795	28.8746	CHG		NC_010444.4	150082156	150082236	81	0.016451	0.0724367	-0.0559857	-107.487	CHH
NC_010449.5	36073977	36074054	78	0.000626605	0.045046	-0.0444194	-52.4496	CHG		NC_010444.4	150238923	150239021	99	0.00656722	0.050602	-0.0440347	-171.42	CHH
NC_010449.5	39497508	39497565	58	0.00539184	0.039123	-0.0337312	-34.8161	CHG		NC_010444.4	151406138	151406200	63	0.00270528	0.0335476	-0.0308423	-178.191	CHH
NC_010449.5	40269564	40269630	67	0.0340446	0.000593825	0.0334507	61.6688	CHG		NC_010444.4	151555530	151555595	66	0.00885469	0.0430668	-0.0342121	-152.634	CHH
NC_010449.5	40596546	40596613	68	0.0821821	0.000692317	0.0814898	18.359	CHG		NC_010444.4	151618573	151618701	129	0.00185398	0.0260994	-0.0242455	-213.966	CHH
NC_010449.5	41706658	41706803	146	0.0558393	0.00143843	0.0544009	63.3312	CHG		NC_010445.4	416493	416550	58	0.000843975	0.0221534	-0.0213094	-122.793	CHH
NC_010449.5	49356547	49356605	59	0.00294985	0.0360274	-0.0330776	-52.7884	CHG		NC_010445.4	1025862	1025914	53	0.0406559	0.0106675	0.0299884	151.876	CHH
NC_010449.5	50093153	50093219	67	0.0904969	0.0097492	0.0807477	71.9418	CHG		NC_010445.4	1216770	1216872	103	0.026206	0.00327325	0.0229328	157.917	CHH
NC_010449.5	52261926	52261999	74	0.000709761	0.0256159	-0.0249061	-56.5717	CHG		NC_010445.4	1312480	1312537	58	0.040529	0.0030738	0.0374552	104.179	CHH
NC_010449.5	64138939	64138993	55	0.0102001	0.0672032	-0.0570031	-35.4003	CHG		NC_010445.4	2730770	2730844	75	0.061435	0.0128696	0.0485654	101.458	CHH
NC_010449.5	76176106	76176185	80	0.00078677	0.0635164	-0.0627296	-104.573	CHG		NC_010445.4	3706770	3706883	114	0.00688065	0.0431257	-0.0362451	-204.32	CHH
NC_010449.5	76994404	76994519	116	0.000815459	0.0768189	-0.0760034	-30.6053	CHG		NC_010445.4	3855571	3855652	82	0.0209193	0.000886477	0.0200329	140.531	CHH
NC_010449.5	77313909	77314105	197	0.0637327	0.00521527	0.0585174	141.135	CHG		NC_010445.4	3877832	3878099	268	0.0341654	0.00298158	0.0311839	630.761	CHH
NC_010449.5	78067202	78067274	73	0.0282872	0.000478353	0.0278089	50.3224	CHG		NC_010445.4	4145953	4146023	71	0.0300551	0.00737056	0.0226845	116.778	CHH
NC_010449.5	79492663	79492739	77	0.00707475	0.0571597	-0.050085	-56.0995	CHG		NC_010445.4	4886674	4886855	182	0.00112589	0.0426675	-0.0415416	-307.752	CHH
NC_010449.5	91408804	91408976	173	0.0183271	0.0676968	-0.0493697	-98.5662	CHG		NC_010445.4	5597969	5598118	150	0.00182593	0.028938	-0.0271121	-225.791	CHH
NC_010449.5	93601297	93601360	64	0.00727142	0.0508068	-0.0435354	-68.5049	CHG		NC_010445.4	5764860	5764951	92	0.0120199	0.0468601	-0.0348402	-123.815	CHH
NC_010449.5	95342660	95342723	64	0.0616821	0.021449	0.0402331	43.574	CHG		NC_010445.4	5805151	5805226	76	0.00097184	0.0308577	-0.0298858	-101.863	CHH
NC_010449.5	95457236	95457287	52	0.0130561	0.249022	-0.235966	-60.2133	CHG		NC_010445.4	5812020	5812092	73	0.000370843	0.0475365	-0.0471657	-120.866	CHH
NC_010449.5	100298311	100298406	96	0.0680492	0.000369812	0.0676794	57.5202	CHG		NC_010445.4	5910509	5910813	305	0.0759046	0.00216941	0.0737352	842.671	CHH
NC_010449.5	104505636	104505726	91	0.00646877	0.0883933	-0.0819245	-90.0083	CHG		NC_010445.4	6746269	6746329	61	0.0225656	0.00253443	0.0200312	107.898	CHH
NC_010449.5	104902258	104902345	88	0.0280484	0.000233772	0.0278146	25.3028	CHG		NC_010445.4	8012435	8012596	162	0.00200228	0.026093	-0.0240908	-291.74	CHH
NC_010449.5	106529546	106529629	84	0.000416558	0.0661214	-0.0657048	-52.1759	CHG		NC_010445.4	8012702	8012878	177	0.00317931	0.0360062	-0.0328269	-363.543	CHH
NC_010449.5	108464239	108464315	77	0.000570512	0.0358234	-0.0352529	-18.3729	CHG		NC_010445.4	8583320	8583419	100	0.00385007	0.0296346	-0.0257845	-130.178	CHH
NC_010449.5	109498073	109498144	72	0.000269001	0.0460928	-0.0458238	-53.3031	CHG		NC_010445.4	8877243	8877339	97	0.0499184	0.00235333	0.0475651	212.549	CHH
NC_010449.5	110585259	110585333	75	0.0337655	0.000269114	0.0334963	33.0339	CHG		NC_010445.4	9343338	9343423	86	0.00178323	0.0222032	-0.02042	-140.725	CHH
NC_010449.5	111012007	111012089	83	0.0718427	0.0109855	0.0608571	49.7658	CHG		NC_010445.4	10045337	10045402	66	0.0147218	0.0615522	-0.0468305	-144.724	CHH
NC_010449.5	111887202	111887326	125	0.0124673	0.110637	-0.0981697	-101.489	CHG		NC_010445.4	10313576	10313703	128	0.0490276	0.0121961	0.0368315	242.542	CHH
NC_010449.5	112240762	112240819	58	0.00778252	0.0495534	-0.0417709	-49.3176	CHG		NC_010445.4	10462247	10462659	413	0.00514197	0.0701674	-0.0650254	-1184.35	CHH
NC_010449.5	112893727	112893832	106	0.0382598	0.000310812	0.037949	78.0899	CHG		NC_010445.4	10904193	10904279	87	0.00124155	0.0303282	-0.0290867	-222.564	CHH
NC_010449.5	113513304	113513357	54	0.0547838	0.00114801	0.0536358	21.6174	CHG		NC_010445.4	11095311	11095452	142	0.00381464	0.0287161	-0.0249015	-254.721	CHH
NC_010449.5	113607676	113607744	69	0.0543488	0.000280429	0.0540684	39.9132	CHG		NC_010445.4	11251615	11251801	187	0.024992	0.00283647	0.0221555	262.388	CHH
NC_010449.5	115266139	115266200	62	0.000869219	0.0513463	-0.0504771	-34.9811	CHG		NC_010445.4	11574026	11574082	57	0.04753	0.0135682	0.0339618	126.093	CHH
NC_010449.5	115296567	115296637	71	0.0964616	0.0111115	0.0853501	56.9478	CHG		NC_010445.4	11732215	11732296	82	0.0298315	0.000735593	0.0290959	106.439	CHH
NC_010449.5	115966652	115966716	65	0.0458032	0.000500327	0.0453029	61.5199	CHG		NC_010445.4	13023072	13023190	119	0.0242986	0.00258326	0.0217153	174.477	CHH
NC_010449.5	116722152	116722215	64	0.000719929	0.07054	-0.0698201	-22.0596	CHG		NC_010445.4	13567335	13567415	81	0.00147326	0.0271462	-0.0256729	-100.524	CHH
NC_010449.5	117409985	117410055	71	0.0434499	0.000495824	0.0429541	63.9376	CHG		NC_010445.4	13877182	13877305	124	0.0167961	0.0566899	-0.0398938	-185.783	CHH
NC_010449.5	120067362	120067425	64	0.0241042	0.00038252	0.0237217	41.0414	CHG		NC_010445.4	14019584	14019680	97	0.0014459	0.0220872	-0.0206413	-116.091	CHH
NC_010449.5	121794721	121794774	54	0.0228159	0.000606234	0.0222097	43.9155	CHG		NC_010445.4	14047685	14047742	58	0.0271747	0.000492623	0.0266821	169.417	CHH
NC_010450.4	402053	402110	58	0.00579791	0.0275605	-0.0217626	-53.191	CHG		NC_010445.4	14639814	14639977	164	0.0120828	0.0426603	-0.0305775	-252.856	CHH
NC_010450.4	1021560	1021633	74	0.0188868	0.107936	-0.0890496	-52.8712	CHG		NC_010445.4	14703754	14703943	190	0.0146864	0.0467946	-0.0321082	-379.191	CHH
NC_010450.4	1741444	1741497	54	0.000270919	0.039173	-0.0389021	-67.2844	CHG		NC_010445.4	15043970	15044023	54	0.00446657	0.0288922	-0.0244257	-123.044	CHH
NC_010450.4	2102320	2102422	103	0.04162	0.000770158	0.0408498	90.4439	CHG		NC_010445.4	15130125	15130212	88	0.0108183	0.0409251	-0.0301067	-185.474	CHH
NC_010450.4	2167559	2167742	184	0.0446957	0.000820864	0.0438748	166.701	CHG		NC_010445.4	15337858	15338075	218	0.0321167	0.00309036	0.0290263	275.38	CHH
NC_010450.4	3605840	3605923	84	0.000797778	0.0354495	-0.0346517	-68.0713	CHG		NC_010445.4	15910034	15910086	53	0.00941272	0.0372375	-0.0278248	-132.042	CHH
NC_010450.4	4371455	4371576	122	0.0305708	0.000434506	0.0301363	90.9674	CHG		NC_010445.4	15959178	15959451	274	0.0364186	0.00166178	0.0347569	433.15	CHH
NC_010450.4	4629245	4629309	65	0.0387518	0.000435929	0.0383159	37.8244	CHG		NC_010445.4	16956648	16956698	51	0.00370751	0.0507008	-0.0469932	-105.237	CHH
NC_010450.4	4793734	4793831	98	0.0389845	0.00936132	0.0296231	85.182	CHG		NC_010445.4	17942231	17942378	148	0.0244189	0.00226113	0.0221578	283.835	CHH
NC_010450.4	4961172	4961224	53	0.000471265	0.0252657	-0.0247944	-58.6188	CHG		NC_010445.4	19598185	19598356	172	0.0221593	0.0010848	0.0210745	359.041	CHH
NC_010450.4	11017598	11017657	60	0.0627945	0.000846014	0.0619485	42.5966	CHG		NC_010445.4	20162877	20163050	174	0.00358305	0.0337713	-0.0301883	-255.611	CHH
NC_010450.4	11433124	11433181	58	0.00775809	0.0353677	-0.0276096	-36.757	CHG		NC_010445.4	21105887	21105970	84	0.0251606	0.00183355	0.0233271	102.016	CHH
NC_010450.4	18420294	18420353	60	0.00239213	0.0293322	-0.0269401	-37.2384	CHG		NC_010445.4	21649752	21649832	81	0.00124169	0.142718	-0.141476	-75.3382	CHH
NC_010450.4	19348102	19348154	53	0.00289185	0.0524798	-0.049588	-46.3879	CHG		NC_010445.4	22549627	22549811	185	0.00393209	0.028393	-0.0244609	-327.888	CHH
NC_010450.4	19364485	19364535	51	0.0384369	0.000365246	0.0380717	26.0343	CHG		NC_010445.4	22803930	22804002	73	0.00525524	0.0261416	-0.0208863	-129.859	CHH
NC_010450.4	19709497	19709558	62	0.0285298	0.000245338	0.0282844	20.1941	CHG		NC_010445.4	22983137	22983219	83	0.0368834	0.0027485	0.0341349	120.695	CHH
NC_010450.4	24193235	24193333	99	0.0166977	0.0623937	-0.045696	-31.2505	CHG		NC_010445.4	23200566	23200747	182	0.00278412	0.0285813	-0.0257972	-279.265	CHH
NC_010450.4	26707761	26707812	52	0.0223654	0.000352725	0.0220127	23.9086	CHG		NC_010445.4	23961317	23961381	65	0.00442707	0.0313083	-0.0268812	-115.386	CHH
NC_010450.4	32550634	32550749	116	0.0381196	0.00289774	0.0352219	64.2486	CHG		NC_010445.4	24023328	24023514	187	0.00468038	0.0426689	-0.0379885	-402.44	CHH
NC_010450.4	33356089	33356149	61	0.00596189	0.0363253	-0.0303634	-45.8315	CHG		NC_010445.4	25391391	25391570	180	0.00316715	0.0278108	-0.0246436	-367.422	CHH
NC_010450.4	33395257	33395319	63	0.0435953	0.000816671	0.0427786	60.2599	CHG		NC_010445.4	27400021	27400094	74	0.00271316	0.0284459	-0.0257327	-119.502	CHH
NC_010450.4	33640406	33640474	69	0.0687518	0.0018314	0.0669204	46.96	CHG		NC_010445.4	32891483	32891640	158	0.022966	0.00085861	0.0221074	218.576	CHH
NC_010450.4	33714941	33715063	123	0.137379	0.0420658	0.0953137	102.169	CHG		NC_010445.4	35149062	35149158	97	0.0260616	0.00303315	0.0230285	275.746	CHH
NC_010450.4	33793740	33793825	86	0.000331687	0.0396561	-0.0393245	-69.1703	CHG		NC_010445.4	36107497	36107704	208	0.0308451	0.00136414	0.0294809	416.981	CHH
NC_010450.4	37691229	37691298	70	0.108492	0.0159546	0.0925378	40.8731	CHG		NC_010445.4	37836542	37836637	96	0.00142986	0.0229985	-0.0215686	-149.132	CHH
NC_010450.4	38742268	38742324	57	0.0266669	0.13155	-0.104883	-39.8833	CHG		NC_010445.4	38120194	38120398	205	0.031256	0.00299798	0.028258	400.873	CHH
NC_010450.4	42614354	42614405	52	0.000517693	0.0251423	-0.0246246	-16.9421	CHG		NC_010445.4	40088747	40088815	69	0.0256975	0.00264058	0.0230569	101.953	CHH
NC_010450.4	57378460	57378632	173	0.0352769	0.000502562	0.0347744	145.724	CHG		NC_010445.4	40513931	40513992	62	0.00227654	0.0353308	-0.0330543	-159.124	CHH
NC_010450.4	62692501	62692596	96	0.000359767	0.0990012	-0.0986414	-97.3092	CHG		NC_010445.4	40771297	40771574	278	0.00200436	0.0235069	-0.0215026	-479.06	CHH
NC_010450.4	69925129	69925225	97	0.0399896	0.00014044	0.0398492	39.5343	CHG		NC_010445.4	41008263	41008353	91	0.000888621	0.030298	-0.0294093	-305.056	CHH
NC_010450.4	71083724	71083813	90	0.0760475	0.00492576	0.0711217	109.631	CHG		NC_010445.4	43277211	43277263	53	0.0468148	0.00846732	0.0383475	118.311	CHH
NC_010450.4	72154736	72154811	76	0.035302	0.00504758	0.0302544	50.9026	CHG		NC_010445.4	45979676	45980074	399	0.00356996	0.0717195	-0.0681495	-1278.2	CHH
NC_010450.4	74167426	74167517	92	0.0390683	0.00662975	0.0324386	58.3613	CHG		NC_010445.4	46792183	46792294	112	0.0013234	0.053325	-0.0520016	-166.499	CHH
NC_010450.4	76791490	76791549	60	0.0221507	0.000506233	0.0216445	51.1824	CHG		NC_010445.4	48289407	48289554	148	0.022203	0.000204531	0.0219985	233.456	CHH
NC_010450.4	77266923	77267001	79	0.0577768	0.0139368	0.04384	40.8936	CHG		NC_010445.4	49165728	49165782	55	0.00434823	0.0251302	-0.020782	-117.621	CHH
NC_010450.4	77401842	77402021	180	0.00139115	0.0497349	-0.0483438	-128.937	CHG		NC_010445.4	49986224	49986334	111	0.0260735	0.00131933	0.0247542	111.039	CHH
NC_010450.4	77619862	77619920	59	0.0341345	0.000517253	0.0336172	56.3309	CHG		NC_010445.4	50436102	50436224	123	0.0393067	0.0020544	0.0372523	162.334	CHH
NC_010450.4	82715002	82715173	172	0.0524234	0.000260744	0.0521626	172.721	CHG		NC_010445.4	51801061	51801142	82	0.0385944	0.0115706	0.0270237	126.644	CHH
NC_010450.4	105167898	105167977	80	0.0337416	0.00309321	0.0306483	52.453	CHG		NC_010445.4	52099481	52099539	59	0.000990814	0.146815	-0.145824	-25.8742	CHH
NC_010450.4	106045686	106045745	60	0.0578266	0.000211351	0.0576152	42.2158	CHG		NC_010445.4	53150467	53150684	218	0.0271656	0.00199781	0.0251678	475.33	CHH
NC_010450.4	116289977	116290027	51	0.00057869	0.0513895	-0.0508108	-30.8922	CHG		NC_010445.4	55125711	55125783	73	0.00414893	0.0359709	-0.031822	-101.147	CHH
NC_010450.4	116382531	116382656	126	0.0108216	0.0723697	-0.0615481	-59.4822	CHG		NC_010445.4	55435747	55435849	103	0.0501077	0.00766413	0.0424436	149.525	CHH
NC_010450.4	120104676	120104754	79	0.000628242	0.0274508	-0.0268225	-63.1795	CHG		NC_010445.4	56694713	56694790	78	0.00557812	0.0522025	-0.0466244	-148.718	CHH
NC_010450.4	121759270	121759322	53	0.0323575	0.000376436	0.0319811	40.105	CHG		NC_010445.4	57184807	57184989	183	0.00317074	0.0702784	-0.0671077	-279.404	CHH
NC_010450.4	125309236	125309288	53	0.115082	0.000794944	0.114287	35.7343	CHG		NC_010445.4	57752050	57752128	79	0.00608962	0.0282721	-0.0221825	-136.585	CHH
NC_010450.4	126128226	126128280	55	0.0305018	0.000455639	0.0300461	21.4	CHG		NC_010445.4	58839058	58839312	255	0.0461359	0.00315521	0.0429807	594.558	CHH
NC_010450.4	127108126	127108214	89	0.00439541	0.041114	-0.0367186	-71.6363	CHG		NC_010445.4	58941669	58941798	130	0.000818697	0.0212376	-0.0204189	-214.372	CHH
NC_010450.4	131159135	131159228	94	0.0548917	0.00105223	0.0538395	48.5535	CHG		NC_010445.4	61852270	61852354	85	0.00764928	0.0363016	-0.0286523	-159.382	CHH
NC_010450.4	132099824	132099916	93	0.00271245	0.0841191	-0.0814066	-57.6782	CHG		NC_010445.4	61858883	61859000	118	0.00171482	0.0234512	-0.0217364	-186.191	CHH
NC_010450.4	134691023	134691118	96	0.0435503	0.000777125	0.0427732	82.8237	CHG		NC_010445.4	63253151	63253268	118	0.0395062	0.0143689	0.0251374	196.797	CHH
NC_010450.4	136395541	136395592	52	0.000352499	0.0312695	-0.030917	-47.1932	CHG		NC_010445.4	64031055	64031120	66	0.0623649	0.0120674	0.0502975	67.5073	CHH
NC_010450.4	138004762	138004836	75	0.0492246	0.00906289	0.0401617	51.8707	CHG		NC_010445.4	67327415	67327685	271	0.00213917	0.049271	-0.0471319	-631.055	CHH
NC_010451.4	3419366	3419609	244	0.00410833	0.0904098	-0.0863015	-371.686	CHG		NC_010445.4	70097730	70097816	87	0.0265737	0.00404816	0.0225256	101.85	CHH
NC_010451.4	3419691	3419744	54	0.000571919	0.154544	-0.153972	-23.3532	CHG		NC_010445.4	72058785	72059113	329	0.0566426	0.00332319	0.0533194	998.628	CHH
NC_010451.4	4569399	4569466	68	0.0200367	0.114718	-0.0946812	-40.5285	CHG		NC_010445.4	72162056	72162153	98	0.0669631	0.0243433	0.0426198	176.861	CHH
NC_010451.4	5933200	5933274	75	0.0385884	0.00222914	0.0363592	65.4669	CHG		NC_010445.4	72780298	72780425	128	0.0235442	0.00126676	0.0222774	152.84	CHH
NC_010451.4	6914957	6915041	85	0.0356269	0.00115949	0.0344674	52.763	CHG		NC_010445.4	73139725	73139856	132	0.00229733	0.0310836	-0.0287862	-320.108	CHH
NC_010451.4	7058835	7058903	69	0.0123385	0.0326886	-0.0203501	-36.6467	CHG		NC_010445.4	74679308	74679448	141	0.00265134	0.0305489	-0.0278976	-187.308	CHH
NC_010451.4	8409171	8409361	191	0.045219	0.000462546	0.0447564	161.232	CHG		NC_010445.4	74799784	74799946	163	0.00409811	0.0295867	-0.0254886	-222.413	CHH
NC_010451.4	9475684	9475736	53	0.00112026	0.0468985	-0.0457782	-68.1604	CHG		NC_010445.4	74800014	74800213	200	0.00211198	0.0307532	-0.0286412	-465.842	CHH
NC_010451.4	10463519	10463569	51	0.000491487	0.0217927	-0.0213012	-38.0774	CHG		NC_010445.4	75156805	75156899	95	0.0264704	0.00425832	0.0222121	170.266	CHH
NC_010451.4	10895483	10895567	85	0.043442	0.000451569	0.0429904	42.4077	CHG		NC_010445.4	75212029	75212192	164	0.00686232	0.0808349	-0.0739725	-366.605	CHH
NC_010451.4	11241798	11241866	69	0.00528321	0.0292072	-0.023924	-46.4457	CHG		NC_010445.4	75212243	75212485	243	0.00780321	0.0525258	-0.0447226	-436.542	CHH
NC_010451.4	12058887	12058947	61	0.000299769	0.0282308	-0.0279311	-24.8966	CHG		NC_010445.4	75275425	75275588	164	0.00230523	0.0246419	-0.0223367	-221.634	CHH
NC_010451.4	13771641	13771793	153	0.0370583	0.00338935	0.0336689	128.698	CHG		NC_010445.4	75353690	75353865	176	0.0330617	0.00363972	0.029422	266.207	CHH
NC_010451.4	14067586	14067640	55	0.000386842	0.0359232	-0.0355363	-68.0994	CHG		NC_010445.4	75631311	75631496	186	0.00378225	0.0285662	-0.024784	-220.899	CHH
NC_010451.4	23924776	23924839	64	0.0468648	0.000349301	0.0465155	82.3237	CHG		NC_010445.4	75635674	75636284	611	0.0105887	0.0487612	-0.0381725	-828.687	CHH
NC_010451.4	34040919	34040985	67	0.0831711	0.0126432	0.0705279	43.1208	CHG		NC_010445.4	78906654	78906738	85	0.0105476	0.0484976	-0.03795	-102.234	CHH
NC_010451.4	39541461	39541519	59	0.0284623	0.000610543	0.0278518	53.8252	CHG		NC_010445.4	81172082	81172175	94	0.00310858	0.0273418	-0.0242332	-127.426	CHH
NC_010451.4	41925726	41925783	58	0.00442102	0.0317624	-0.0273414	-44.0072	CHG		NC_010445.4	81218647	81218857	211	0.00426632	0.031294	-0.0270277	-385.75	CHH
NC_010451.4	43952817	43952978	162	0.0420032	0.00068873	0.0413145	168.605	CHG		NC_010445.4	86180533	86180924	392	0.00140712	0.0681167	-0.0667096	-826.737	CHH
NC_010451.4	50379062	50379148	87	0.0442345	0.00043776	0.0437968	43.8875	CHG		NC_010445.4	90229063	90229159	97	0.0425324	0.00441076	0.0381216	157.179	CHH
NC_010451.4	50492973	50493045	73	0.034431	0.000778311	0.0336527	45.8849	CHG		NC_010445.4	91879174	91879280	107	0.00185528	0.0220168	-0.0201615	-196.288	CHH
NC_010451.4	51220058	51220179	122	0.00383103	0.0518557	-0.0480247	-86.0041	CHG		NC_010445.4	92146428	92146515	88	0.00323192	0.0308647	-0.0276327	-121.262	CHH
NC_010451.4	53366607	53366657	51	0.0351381	0.000341514	0.0347966	44.7697	CHG		NC_010445.4	93719130	93719208	79	0.0252559	0.001641	0.0236149	129.695	CHH
NC_010451.4	55690989	55691046	58	0.000212064	0.026501	-0.0262889	-39.6137	CHG		NC_010445.4	94096176	94096245	70	0.00202924	0.0239666	-0.0219373	-113.635	CHH
NC_010451.4	63242212	63242268	57	0.0514487	0.000762019	0.0506867	21.4454	CHG		NC_010445.4	94347969	94348034	66	0.00461118	0.0307401	-0.0261289	-111.185	CHH
NC_010451.4	67096367	67096420	54	0.0376853	0.00064767	0.0370376	64.0858	CHG		NC_010445.4	95123884	95123949	66	0.00103501	0.0219458	-0.0209108	-119.385	CHH
NC_010451.4	80315691	80315759	69	0.027584	0.000653934	0.02693	34.6039	CHG		NC_010445.4	95456754	95456916	163	0.00551871	0.0274174	-0.0218987	-306.88	CHH
NC_010451.4	95190135	95190185	51	0.0907823	0.00135232	0.08943	49.9279	CHG		NC_010445.4	96695301	96695452	152	0.0304366	0.00224409	0.0281925	257.767	CHH
NC_010451.4	115235053	115235114	62	0.00104243	0.095879	-0.0948366	-39.4018	CHG		NC_010445.4	97414583	97414718	136	0.000618767	0.0272067	-0.0265879	-315.67	CHH
NC_010451.4	125673601	125673669	69	0.000467392	0.0243911	-0.0239237	-37.867	CHG		NC_010445.4	98774402	98774531	130	0.0298896	0.00212623	0.0277634	208.867	CHH
NC_010451.4	125796396	125796518	123	0.064178	0.000789081	0.0633889	105.418	CHG		NC_010445.4	99656908	99657014	107	0.0307116	0.00184352	0.0288681	192.733	CHH
NC_010451.4	125855037	125855142	106	0.0447328	0.000212126	0.0445207	64.9507	CHG		NC_010445.4	102099557	102099847	291	0.037979	0.00437344	0.0336055	533.641	CHH
NC_010451.4	128144041	128144141	101	0.000533759	0.0404245	-0.0398907	-53.6764	CHG		NC_010445.4	102767451	102767534	84	0.00512273	0.0337829	-0.0286601	-154.529	CHH
NC_010451.4	131998959	131999017	59	0.0108523	0.0523216	-0.0414693	-44.7727	CHG		NC_010445.4	106821940	106822026	87	0.00139081	0.0217056	-0.0203148	-110.328	CHH
NC_010451.4	133452749	133452844	96	0.00220958	0.0283411	-0.0261315	-60.2347	CHG		NC_010445.4	107887134	107887274	141	0.0115085	0.058879	-0.0473705	-224.899	CHH
NC_010451.4	134307863	134307945	83	0.00605425	0.0988221	-0.0927678	-47.7606	CHG		NC_010445.4	108069728	108069836	109	0.00633134	0.0484113	-0.0420799	-149.244	CHH
NC_010451.4	134394479	134394531	53	0.0457571	0.00528491	0.0404722	129.313	CHG		NC_010445.4	109706839	109706895	57	0.00375928	0.0239565	-0.0201972	-124.083	CHH
NC_010451.4	134443749	134443828	80	0.000382447	0.0419481	-0.0415657	-38.1324	CHG		NC_010445.4	110086516	110086588	73	0.079641	0.0192485	0.0603925	206.809	CHH
NC_010451.4	134670844	134670902	59	0.000587883	0.020675	-0.0200871	-25.6867	CHG		NC_010445.4	111854215	111854501	287	0.0447639	0.00472598	0.0400379	669.439	CHH
NC_010451.4	135355623	135355676	54	0.0672446	0.000290751	0.0669538	26.6716	CHG		NC_010445.4	112243974	112244130	157	0.00392419	0.0284596	-0.0245354	-265.423	CHH
NC_010451.4	136716178	136716232	55	0.02112	0.00082434	0.0202956	52.3123	CHG		NC_010445.4	112244295	112244438	144	0.00915306	0.0537022	-0.0445492	-228.576	CHH
NC_010451.4	136915656	136915706	51	0.000494847	0.115597	-0.115102	-33.1785	CHG		NC_010445.4	112250156	112250336	181	0.00236979	0.0242341	-0.0218644	-247.197	CHH
NC_010451.4	137422622	137422740	119	0.0582217	0.00100598	0.0572158	70.4638	CHG		NC_010445.4	112528709	112528766	58	0.000593936	0.022235	-0.021641	-104.052	CHH
NC_010451.4	138651057	138651119	63	0.00914514	0.0358937	-0.0267486	-56.4827	CHG		NC_010445.4	112807453	112807543	91	0.00220718	0.0266029	-0.0243957	-193.363	CHH
NC_010452.4	4298916	4298974	59	0.0370739	0.00101702	0.0360568	32.9901	CHG		NC_010445.4	112880616	112880747	132	0.0271238	0.00436796	0.0227558	238.617	CHH
NC_010452.4	5709473	5709537	65	0.0233606	0.000368935	0.0229917	33.6405	CHG		NC_010445.4	114190924	114191020	97	0.00698611	0.0362763	-0.0292902	-123.19	CHH
NC_010452.4	9773713	9773788	76	0.0183138	0.125635	-0.107321	-78.9184	CHG		NC_010445.4	115004137	115004236	100	0.00139565	0.0245103	-0.0231146	-137.755	CHH
NC_010452.4	10260511	10260621	111	0.00407947	0.0473513	-0.0432719	-131.002	CHG		NC_010445.4	115027242	115027396	155	0.00326567	0.0307602	-0.0274945	-305.151	CHH
NC_010452.4	11165388	11165443	56	0.000719937	0.074715	-0.0739951	-86.7432	CHG		NC_010445.4	117725961	117726048	88	0.0396355	0.00618015	0.0334554	198.201	CHH
NC_010452.4	11930406	11930527	122	0.0381541	0.00652688	0.0316272	73.7929	CHG		NC_010445.4	118042302	118042368	67	0.026615	0.00279272	0.0238223	103.619	CHH
NC_010452.4	14395509	14395616	108	0.0393548	0.00086889	0.0384859	63.683	CHG		NC_010445.4	118756596	118756778	183	0.00825289	0.0372151	-0.0289622	-371.883	CHH
NC_010452.4	16944221	16944298	78	0.000408497	0.0296292	-0.0292207	-75.1436	CHG		NC_010445.4	118760879	118761012	134	0.00365049	0.0314202	-0.0277697	-187.164	CHH
NC_010452.4	17266764	17266827	64	0.000311147	0.0293027	-0.0289915	-27.6739	CHG		NC_010445.4	119617063	119617146	84	0.027233	0.00330526	0.0239277	125.25	CHH
NC_010452.4	17773776	17773843	68	0.108841	0.0328503	0.0759903	38.6278	CHG		NC_010445.4	120741821	120741965	145	0.0439188	0.00811604	0.0358028	248.554	CHH
NC_010452.4	18530438	18530504	67	0.000561402	0.0262465	-0.0256851	-40.6755	CHG		NC_010445.4	121449373	121449679	307	0.00426137	0.0452056	-0.0409442	-819.071	CHH
NC_010452.4	19775828	19775900	73	0.00626404	0.0527014	-0.0464373	-72.9411	CHG		NC_010445.4	122018753	122018828	76	0.0512139	0.0161429	0.035071	130.066	CHH
NC_010452.4	19805950	19806052	103	0.0623501	0.000505708	0.0618444	35.7164	CHG		NC_010445.4	122543111	122543216	106	0.00145949	0.0398651	-0.0384056	-161.81	CHH
NC_010452.4	20664419	20664477	59	0.00343273	0.0603992	-0.0569665	-78.7075	CHG		NC_010445.4	124002121	124002239	119	0.00360915	0.0346442	-0.031035	-208.066	CHH
NC_010452.4	21883395	21883481	87	0.0842766	0.00693184	0.0773448	70.885	CHG		NC_010445.4	124097453	124097509	57	0.00508132	0.030313	-0.0252317	-113.956	CHH
NC_010452.4	22489840	22489998	159	0.0772903	0.00357051	0.0737197	42.1862	CHG		NC_010445.4	124105261	124105416	156	0.00303647	0.0250974	-0.0220609	-205.647	CHH
NC_010452.4	22627002	22627058	57	0.00472074	0.0292469	-0.0245262	-49.4074	CHG		NC_010445.4	124644956	124645111	156	0.0616545	0.0106647	0.0509898	297.127	CHH
NC_010452.4	22651431	22651490	60	0.00279109	0.129665	-0.126874	-67.2095	CHG		NC_010445.4	124897030	124897194	165	0.0307487	0.0101403	0.0206084	216.241	CHH
NC_010452.4	22723617	22723674	58	0.00608201	0.0413396	-0.0352576	-49.08	CHG		NC_010445.4	125608119	125608223	105	0.000223528	0.0203866	-0.0201631	-181.24	CHH
NC_010452.4	22934535	22934607	73	0.0753675	0.000445736	0.0749218	31.5958	CHG		NC_010445.4	125817603	125817685	83	0.0024731	0.0302692	-0.0277961	-114.823	CHH
NC_010452.4	23047129	23047222	94	0.0459445	0.000246328	0.0456982	27.4802	CHG		NC_010445.4	126992479	126992611	133	0.0340478	0.00700726	0.0270405	249.698	CHH
NC_010452.4	23067852	23067973	122	0.0287831	0.0024775	0.0263056	41.1961	CHG		NC_010445.4	127065635	127065687	53	0.0655108	0.00101399	0.0644968	131.041	CHH
NC_010452.4	23243216	23243269	54	0.000295179	0.0323635	-0.0320683	-62.3641	CHG		NC_010445.4	127696101	127696198	98	0.0318761	0.00769672	0.0241794	165.342	CHH
NC_010452.4	23398171	23398237	67	0.000566454	0.0236253	-0.0230588	-46.5405	CHG		NC_010445.4	127835331	127835556	226	0.045489	0.00163347	0.0438556	566.04	CHH
NC_010452.4	23706944	23707044	101	0.0675321	0.000969628	0.0665625	70.5965	CHG		NC_010445.4	128005946	128006171	226	0.0580043	0.000745371	0.0572589	814.586	CHH
NC_010452.4	24033079	24033170	92	0.0111835	0.0530171	-0.0418335	-50.6174	CHG		NC_010445.4	128255590	128255662	73	0.00354807	0.0243701	-0.0208221	-135.159	CHH
NC_010452.4	26699758	26699810	53	0.004905	0.0440606	-0.0391556	-18.3143	CHG		NC_010445.4	129273024	129273152	129	0.0303111	0.00399067	0.0263204	168.027	CHH
NC_010452.4	28152477	28152533	57	0.0328602	0.000619064	0.0322411	29.3915	CHG		NC_010445.4	129944554	129944645	92	0.0051712	0.0310152	-0.025844	-191.407	CHH
NC_010452.4	30109662	30109716	55	0.000771689	0.0550762	-0.0543045	-43.6764	CHG		NC_010445.4	129944967	129945126	160	0.0033516	0.0328544	-0.0295028	-167.531	CHH
NC_010452.4	31603372	31603430	59	0.0406303	0.0114328	0.0291976	48.9199	CHG		NC_010445.4	130436889	130437152	264	0.00319092	0.0338494	-0.0306584	-283.324	CHH
NC_010452.4	38903524	38903581	58	0.123137	0.00160226	0.121535	45.1902	CHG		NC_010445.4	131669103	131669163	61	0.00659776	0.0397745	-0.0331767	-114.268	CHH
NC_010452.4	40278023	40278075	53	0.00675335	0.0387839	-0.0320306	-39.6107	CHG		NC_010446.5	382613	382795	183	0.00078507	0.0284413	-0.0276562	-348.859	CHH
NC_010452.4	40434498	40434567	70	0.0463288	0.00286801	0.0434608	56.491	CHG		NC_010446.5	955740	955839	100	0.0458373	0.00286752	0.0429698	179.476	CHH
NC_010452.4	40816299	40816385	87	0.104098	0.0109881	0.0931099	89.945	CHG		NC_010446.5	1434971	1435049	79	0.00228845	0.0424453	-0.0401569	-134.222	CHH
NC_010452.4	41155560	41155634	75	0.000533285	0.0397735	-0.0392402	-21.4076	CHG		NC_010446.5	1904915	1905036	122	0.0506831	0.00174577	0.0489373	146.277	CHH
NC_010452.4	41239851	41239949	99	0.0432314	0.00498945	0.038242	54.2975	CHG		NC_010446.5	1968352	1968429	78	0.0291315	0.00073808	0.0283935	155.672	CHH
NC_010452.4	44364603	44364655	53	0.0420449	0.000528093	0.0415168	46.1516	CHG		NC_010446.5	3145102	3145154	53	0.0296466	0.00265138	0.0269952	135.342	CHH
NC_010452.4	52647297	52647380	84	0.0540835	0.00142763	0.0526558	61.1041	CHG		NC_010446.5	3269901	3269961	61	0.0338829	0.00225077	0.0316321	112.283	CHH
NC_010452.4	53320360	53320419	60	0.00762225	0.0995479	-0.0919256	-47.0368	CHG		NC_010446.5	3333045	3333133	89	0.0364144	0.00680443	0.02961	173.755	CHH
NC_010452.4	54891957	54892012	56	0.0519935	0.000508008	0.0514855	56.1838	CHG		NC_010446.5	3351059	3351162	104	0.0524495	0.0139162	0.0385333	147.391	CHH
NC_010452.4	56764361	56764426	66	0.0625767	0.000158527	0.0624182	38.628	CHG		NC_010446.5	3364358	3364489	132	0.0391655	0.00324149	0.035924	203.026	CHH
NC_010452.4	56912301	56912369	69	0.0391451	0.0173536	0.0217915	43.1718	CHG		NC_010446.5	3376881	3376942	62	0.0330926	0.00606522	0.0270273	100.98	CHH
NC_010452.4	57411293	57411430	138	0.0468844	0.000430331	0.046454	80.4983	CHG		NC_010446.5	3414837	3414926	90	0.0224784	0.000677047	0.0218013	189.823	CHH
NC_010452.4	57521317	57521414	98	0.0314304	0.000409024	0.0310214	75.8106	CHG		NC_010446.5	3886495	3886689	195	0.0176697	0.059543	-0.0418732	-320.672	CHH
NC_010452.4	59645588	59645647	60	0.00648623	0.0409972	-0.034511	-42.9552	CHG		NC_010446.5	3981204	3981266	63	0.0236272	0.00058832	0.0230388	102.54	CHH
NC_010452.4	60693702	60693755	54	0.0182685	0.0615748	-0.0433062	-32.5693	CHG		NC_010446.5	4550719	4550978	260	0.0308104	0.00221198	0.0285984	525.181	CHH
NC_010452.4	62035080	62035144	65	0.00773792	0.0644852	-0.0567473	-30.4583	CHG		NC_010446.5	4852020	4852152	133	0.0444206	0.00187761	0.042543	175.367	CHH
NC_010452.4	62484435	62484508	74	0.123483	0.000223602	0.123259	29.2821	CHG		NC_010446.5	7098206	7098373	168	0.0368628	0.00978129	0.0270815	304.459	CHH
NC_010452.4	63827586	63827662	77	0.0559266	0.000546741	0.0553799	46.6357	CHG		NC_010446.5	7272301	7272366	66	0.000402351	0.0354091	-0.0350068	-142.421	CHH
NC_010452.4	63860149	63860281	133	0.000547066	0.0666954	-0.0661483	-131.962	CHG		NC_010446.5	7506509	7506601	93	0.0404635	0.143861	-0.103398	-184.478	CHH
NC_010452.4	65116364	65116464	101	0.0153701	0.0937619	-0.0783918	-59.1501	CHG		NC_010446.5	7695985	7696091	107	0.0012589	0.0274409	-0.026182	-208.933	CHH
NC_010452.4	65435923	65436013	91	0.036595	0.00262797	0.033967	96.6348	CHG		NC_010446.5	9614465	9614592	128	0.0221128	0.000752062	0.0213607	212.857	CHH
NC_010453.5	838599	838721	123	0.0293923	0.000617539	0.0287748	104.636	CHG		NC_010446.5	9834276	9834490	215	0.0381128	0.00263928	0.0354735	341.282	CHH
NC_010453.5	1905893	1905984	92	0.00239488	0.0299307	-0.0275358	-47.1301	CHG		NC_010446.5	9862632	9862796	165	0.0407615	0.00748954	0.033272	275.645	CHH
NC_010453.5	2533284	2533360	77	0.0268944	0.00470286	0.0221916	62.9608	CHG		NC_010446.5	10160298	10160536	239	0.00436458	0.0475658	-0.0432012	-601.416	CHH
NC_010453.5	2542592	2542684	93	0.00523687	0.055653	-0.0504161	-16.6346	CHG		NC_010446.5	10227824	10227901	78	0.00590944	0.0381682	-0.0322588	-118.039	CHH
NC_010453.5	2753876	2754023	148	0.0596565	0.00872329	0.0509332	181.687	CHG		NC_010446.5	10659355	10659472	118	0.00324071	0.0384217	-0.035181	-204.03	CHH
NC_010453.5	2757080	2757164	85	0.0269675	0.000856408	0.0261111	70.6589	CHG		NC_010446.5	11351460	11351672	213	0.00187137	0.0356278	-0.0337564	-536.374	CHH
NC_010453.5	2871971	2872028	58	0.00358561	0.0490849	-0.0454993	-46.2782	CHG		NC_010446.5	11459231	11459371	141	0.00198742	0.0278685	-0.0258811	-213.082	CHH
NC_010453.5	3017290	3017348	59	0.000445588	0.0468727	-0.0464271	-39.3322	CHG		NC_010446.5	12642219	12642421	203	0.0032852	0.0297449	-0.0264597	-316.822	CHH
NC_010453.5	3680014	3680066	53	0.00261182	0.0364034	-0.0337916	-33.2476	CHG		NC_010446.5	13467194	13467298	105	0.00102008	0.0374798	-0.0364597	-197.366	CHH
NC_010453.5	4285233	4285284	52	0.0230606	0.0004848	0.0225758	26.9961	CHG		NC_010446.5	15550406	15550473	68	0.00787026	0.0400356	-0.0321654	-139.107	CHH
NC_010453.5	4364621	4364672	52	0.000276335	0.0366033	-0.0363269	-30.1434	CHG		NC_010446.5	15614956	15615101	146	0.00106068	0.0238335	-0.0227728	-181.602	CHH
NC_010453.5	8561421	8561491	71	0.0311713	0.00341593	0.0277554	34.3234	CHG		NC_010446.5	16683488	16683563	76	0.00972402	0.0404709	-0.0307469	-102.255	CHH
NC_010453.5	8738264	8738322	59	0.0631546	0.0159752	0.0471794	50.2545	CHG		NC_010446.5	17262845	17262986	142	0.00386152	0.0282272	-0.0243656	-260.581	CHH
NC_010453.5	8760679	8760735	57	0.00360337	0.0740207	-0.0704173	-62.3634	CHG		NC_010446.5	17581200	17581305	106	0.00130449	0.0231736	-0.0218691	-214.102	CHH
NC_010453.5	8779697	8779790	94	0.00193456	0.0415729	-0.0396383	-23.9485	CHG		NC_010446.5	18665285	18665365	81	0.0024023	0.0468225	-0.0444202	-230.988	CHH
NC_010453.5	10419279	10419380	102	0.0730169	0.00046946	0.0725475	121.698	CHG		NC_010446.5	18675261	18675540	280	0.00358804	0.0678324	-0.0642444	-628.556	CHH
NC_010453.5	11087300	11087352	53	0.0125579	0.0615438	-0.0489859	-60.1627	CHG		NC_010446.5	21030788	21030876	89	0.00161909	0.0228547	-0.0212356	-130.064	CHH
NC_010453.5	19484016	19484085	70	0.150855	0.0119896	0.138865	86.9602	CHG		NC_010446.5	21642014	21642169	156	0.00240736	0.0231489	-0.0207416	-301.473	CHH
NC_010453.5	19783016	19783097	82	0.0302992	0.000639104	0.0296601	125.219	CHG		NC_010446.5	29227064	29227214	151	0.00228556	0.029336	-0.0270504	-167.615	CHH
NC_010453.5	21613724	21613775	52	0.000590306	0.0332477	-0.0326574	-45.5315	CHG		NC_010446.5	29678344	29678670	327	0.0294176	0.00202484	0.0273927	626.198	CHH
NC_010453.5	21668964	21669050	87	0.0442434	0.0011154	0.043128	69.5039	CHG		NC_010446.5	32088335	32089014	680	0.00759094	0.048418	-0.0408271	-881.411	CHH
NC_010453.5	23761768	23761833	66	0.000610466	0.0516728	-0.0510623	-44.4069	CHG		NC_010446.5	32089993	32090190	198	0.00325356	0.0335377	-0.0302841	-255.346	CHH
NC_010453.5	50510942	50511017	76	0.000323798	0.0222749	-0.0219511	-60.411	CHG		NC_010446.5	32090326	32090630	305	0.00330974	0.0286704	-0.0253607	-412.798	CHH
NC_010453.5	64605461	64605513	53	0.0768214	0.0103254	0.0664959	21.5217	CHG		NC_010446.5	32091527	32092105	579	0.00262823	0.0347632	-0.032135	-901.848	CHH
NC_010453.5	65541238	65541296	59	0.000771165	0.0710028	-0.0702316	-36.5614	CHG		NC_010446.5	34451229	34451394	166	0.000324197	0.0268784	-0.0265542	-203.582	CHH
NC_010453.5	66330967	66331027	61	0.0138945	0.0417359	-0.0278414	-40.1267	CHG		NC_010446.5	35859519	35859762	244	0.00243134	0.0437663	-0.0413349	-592.529	CHH
NC_010453.5	67238508	67238572	65	0.0306884	0.000614002	0.0300744	73.6318	CHG		NC_010446.5	36664338	36664491	154	0.00131277	0.0258906	-0.0245778	-146.412	CHH
NC_010453.5	67541936	67542069	134	0.04526	0.00111299	0.044147	104.409	CHG		NC_010446.5	39605718	39605839	122	0.0341208	0.00907079	0.02505	133.711	CHH
NC_010453.5	68090868	68090918	51	0.0395505	0.000489131	0.0390614	20.6692	CHG		NC_010446.5	40290537	40290620	84	0.0292304	0.00286152	0.0263689	157.485	CHH
NC_010453.5	73995579	73995731	153	0.00814061	0.050502	-0.0423614	-109.086	CHG		NC_010446.5	40310979	40311074	96	0.0295619	0.00249337	0.0270685	135.32	CHH
NC_010454.4	1713904	1713963	60	0.0255227	0.000664644	0.024858	76.8743	CHG		NC_010446.5	40792708	40792774	67	0.0482976	0.00712427	0.0411733	175.104	CHH
NC_010454.4	3185696	3185756	61	0.0336229	0.000816427	0.0328065	53.6934	CHG		NC_010446.5	41025148	41025393	246	0.0013322	0.0270656	-0.0257334	-450.978	CHH
NC_010454.4	4267231	4267285	55	0.000473578	0.0218355	-0.0213619	-31.8863	CHG		NC_010446.5	44478738	44478819	82	0.0653625	0.0156655	0.0496969	137.872	CHH
NC_010454.4	4557852	4557929	78	0.0434515	0.000470951	0.0429806	29.813	CHG		NC_010446.5	44595155	44595352	198	0.0112852	0.056701	-0.0454158	-266.053	CHH
NC_010454.4	4839201	4839298	98	0.0500178	0.00822569	0.0417921	87.0039	CHG		NC_010446.5	44802230	44802366	137	0.00139003	0.0252118	-0.0238217	-181.296	CHH
NC_010454.4	7259945	7260015	71	0.000682667	0.0372824	-0.0365997	-35.3175	CHG		NC_010446.5	45184440	45184699	260	0.0312204	0.00170813	0.0295122	752.014	CHH
NC_010454.4	7346552	7346616	65	0.0560468	0.000831972	0.0552148	32.1783	CHG		NC_010446.5	46137684	46137773	90	0.0314268	0.00886537	0.0225614	132.354	CHH
NC_010454.4	7528329	7528390	62	0.000698719	0.0329249	-0.0322262	-49.6546	CHG		NC_010446.5	46526395	46526587	193	0.00438193	0.0365042	-0.0321223	-434.24	CHH
NC_010454.4	7669761	7669816	56	0.0319348	0.00208385	0.029851	48.13	CHG		NC_010446.5	47818180	47818348	169	0.0250826	0.00110417	0.0239784	347.695	CHH
NC_010454.4	7963912	7963967	56	0.00249614	0.04641	-0.0439139	-23.9501	CHG		NC_010446.5	52454950	52455143	194	0.00516925	0.0413878	-0.0362186	-317.907	CHH
NC_010454.4	8058118	8058175	58	0.00598906	0.0509678	-0.0449788	-49.3185	CHG		NC_010446.5	52838197	52838317	121	0.0259708	0.000906161	0.0250647	152.191	CHH
NC_010454.4	8119602	8119688	87	0.0869209	0.0119215	0.0749994	50.4099	CHG		NC_010446.5	53637298	53637362	65	0.00688089	0.0352044	-0.0283235	-101.712	CHH
NC_010454.4	10138366	10138461	96	0.00385147	0.0805597	-0.0767083	-64.2656	CHG		NC_010446.5	54307284	54307450	167	0.00230942	0.0272031	-0.0248937	-168.213	CHH
NC_010454.4	11696598	11696668	71	0.039518	0.00952891	0.0299891	61.3027	CHG		NC_010446.5	59299703	59300031	329	0.00145114	0.0369378	-0.0354866	-605.049	CHH
NC_010454.4	11768826	11768891	66	0.0439464	0.000623805	0.0433226	58.2017	CHG		NC_010446.5	59576002	59576125	124	0.00653642	0.0365539	-0.0300175	-160.025	CHH
NC_010454.4	12048329	12048387	59	0.0368999	0.000663726	0.0362362	39.3785	CHG		NC_010446.5	59576232	59576491	260	0.0129764	0.0661082	-0.0531317	-386.854	CHH
NC_010454.4	12267679	12267756	78	0.106101	0.0160644	0.0900366	35.6655	CHG		NC_010446.5	59576639	59576762	124	0.00696266	0.0357972	-0.0288345	-188.52	CHH
NC_010454.4	16817895	16817996	102	0.0269791	0.10677	-0.0797907	-83.3997	CHG		NC_010446.5	59577166	59577255	90	0.00693716	0.0318894	-0.0249523	-139.551	CHH
NC_010454.4	20502727	20502792	66	0.000347013	0.0204622	-0.0201152	-38.201	CHG		NC_010446.5	62110031	62110189	159	0.00199382	0.0254843	-0.0234905	-282.802	CHH
NC_010454.4	21064782	21064928	147	0.0119855	0.17536	-0.163375	-152.564	CHG		NC_010446.5	62754704	62754886	183	0.00517473	0.0320587	-0.026884	-304.427	CHH
NC_010454.4	25000541	25000605	65	0.0280373	0.000130665	0.0279066	65.1093	CHG		NC_010446.5	62755090	62755314	225	0.00502796	0.039501	-0.0344731	-327.394	CHH
NC_010454.4	33318949	33319020	72	0.00638705	0.084684	-0.0782969	-109.12	CHG		NC_010446.5	62841919	62842184	266	0.0263052	0.00158814	0.024717	547.749	CHH
NC_010454.4	34023977	34024037	61	0.0459044	0.000402461	0.0455019	44.5566	CHG		NC_010446.5	64154985	64155139	155	0.00282608	0.0256972	-0.0228711	-204.032	CHH
NC_010454.4	37011900	37011982	83	0.0147682	0.0566585	-0.0418903	-69.4267	CHG		NC_010446.5	66634459	66634526	68	0.00518988	0.0315435	-0.0263536	-103.318	CHH
NC_010454.4	37365372	37365488	117	0.0132258	0.0594205	-0.0461947	-69.7921	CHG		NC_010446.5	67285294	67285456	163	0.00663556	0.0630033	-0.0563677	-193.872	CHH
NC_010454.4	39578572	39578672	101	0.0446135	0.000537443	0.0440761	71.9434	CHG		NC_010446.5	67454194	67454339	146	0.00181295	0.0221517	-0.0203387	-274.531	CHH
NC_010454.4	40884379	40884435	57	0.000416494	0.0265774	-0.026161	-39.8003	CHG		NC_010446.5	68197379	68197660	282	0.00158157	0.0336696	-0.032088	-699.004	CHH
NC_010454.4	40919972	40920024	53	0.0362331	0.000442273	0.0357909	41.8823	CHG		NC_010446.5	68954290	68954578	289	0.0318867	0.00124065	0.030646	472.737	CHH
NC_010454.4	41012840	41012943	104	0.00518593	0.0599458	-0.0547599	-57.9272	CHG		NC_010446.5	69226397	69226701	305	0.00293755	0.0660688	-0.0631313	-991.237	CHH
NC_010454.4	41231972	41232043	72	0.0275443	0.000155358	0.0273889	46.3925	CHG		NC_010446.5	69726719	69726856	138	0.00109429	0.0245523	-0.023458	-268.282	CHH
NC_010454.4	44357940	44358089	150	0.00317414	0.052846	-0.0496719	-111.994	CHG		NC_010446.5	69800561	69800729	169	0.00410173	0.0341274	-0.0300257	-247.499	CHH
NC_010454.4	47436138	47436188	51	0.0218393	0.00160059	0.0202387	51.8532	CHG		NC_010446.5	69801028	69801097	70	0.00526503	0.0304286	-0.0251635	-107.32	CHH
NC_010454.4	49914230	49914298	69	0.00735868	0.081507	-0.0741483	-81.5419	CHG		NC_010446.5	70232192	70232257	66	0.00133044	0.0367378	-0.0354074	-119.418	CHH
NC_010454.4	50584789	50584846	58	0.0441075	0.00590879	0.0381987	35.5903	CHG		NC_010446.5	72758987	72759138	152	0.027338	0.00398592	0.0233521	251.942	CHH
NC_010454.4	50858656	50858756	101	0.0109616	0.0940389	-0.0830774	-61.2516	CHG		NC_010446.5	73813022	73813386	365	0.00578539	0.0401136	-0.0343282	-483.707	CHH
NC_010454.4	51376168	51376258	91	0.0424854	0.000469669	0.0420158	100.98	CHG		NC_010446.5	73814677	73814862	186	0.00482252	0.0320696	-0.0272471	-409.266	CHH
NC_010454.4	52002384	52002500	117	0.0520187	0.000965364	0.0510534	103.535	CHG		NC_010446.5	74343022	74343156	135	0.00318441	0.0242351	-0.0210507	-219.993	CHH
NC_010454.4	52690397	52690468	72	0.0131657	0.0463176	-0.0331518	-45.7925	CHG		NC_010446.5	74453126	74453283	158	0.00227603	0.0333596	-0.0310836	-145.753	CHH
NC_010454.4	53469873	53469925	53	0.0297809	0.000804092	0.0289768	25.8394	CHG		NC_010446.5	75651146	75651266	121	0.0110811	0.0654439	-0.0543627	-323.541	CHH
NC_010454.4	55042837	55042887	51	0.0290651	0.0804713	-0.0514062	-48.1013	CHG		NC_010446.5	75651814	75652298	485	0.00370367	0.033125	-0.0294214	-775.646	CHH
NC_010454.4	55318541	55318699	159	0.000627578	0.034883	-0.0342554	-95.7972	CHG		NC_010446.5	75652417	75652588	172	0.00898452	0.0442813	-0.0352968	-270.754	CHH
NC_010454.4	55389960	55390025	66	0.00266017	0.0353037	-0.0326436	-60.8191	CHG		NC_010446.5	76032756	76032814	59	0.00047064	0.0222842	-0.0218136	-129.855	CHH
NC_010454.4	55583788	55583848	61	0.000429567	0.0240496	-0.02362	-33.7875	CHG		NC_010446.5	78232248	78232317	70	0.0773771	0.0325959	0.0447813	116.841	CHH
NC_010454.4	55881232	55881300	69	0.0580502	0.0116126	0.0464376	56.6255	CHG		NC_010446.5	81162332	81162418	87	0.0334211	0.00420233	0.0292188	125.964	CHH
NC_010454.4	56559840	56559915	76	0.0454704	0.000385851	0.0450845	41.1787	CHG		NC_010446.5	88134562	88134728	167	0.000873111	0.0312944	-0.0304213	-192.922	CHH
NC_010454.4	56686302	56686368	67	0.011991	0.0515751	-0.0395841	-53.5839	CHG		NC_010446.5	89677188	89677270	83	0.0455399	0.00233153	0.0432084	220.699	CHH
NC_010454.4	57652972	57653039	68	0.00146	0.0678556	-0.0663956	-49.6957	CHG		NC_010446.5	90596508	90596593	86	0.118718	0.0106498	0.108068	120.386	CHH
NC_010454.4	57768578	57768648	71	0.0546294	0.000633281	0.0539961	74.713	CHG		NC_010446.5	92626953	92627230	278	0.0291926	0.000922512	0.0282701	398.665	CHH
NC_010454.4	58102962	58103098	137	0.0311092	0.00115426	0.0299549	129.486	CHG		NC_010446.5	97391696	97392043	348	0.00331934	0.0421026	-0.0387832	-610.679	CHH
NC_010454.4	58720609	58720691	83	0.0272025	0.00172436	0.0254781	57.1239	CHG		NC_010446.5	98047862	98047932	71	0.0436749	0.00904894	0.034626	101.46	CHH
NC_010454.4	58749272	58749391	120	0.00460986	0.119911	-0.115301	-74.4961	CHG		NC_010446.5	98095908	98096186	279	0.00626838	0.0708075	-0.0645391	-843.656	CHH
NC_010454.4	59959519	59959625	107	0.00921584	0.0837894	-0.0745735	-163.636	CHG		NC_010446.5	99394143	99394365	223	0.000998738	0.0245425	-0.0235438	-453.686	CHH
NC_010454.4	60210722	60210852	131	0.00166501	0.0399773	-0.0383123	-138.322	CHG		NC_010446.5	99882542	99882630	89	0.00298846	0.0239797	-0.0209913	-215.173	CHH
NC_010454.4	60351155	60351219	65	0.00971387	0.0661827	-0.0564689	-40.7766	CHG		NC_010446.5	100588483	100588548	66	0.000613813	0.0468768	-0.046263	-104.111	CHH
NC_010454.4	60371313	60371411	99	0.047882	0.00065448	0.0472276	56.0104	CHG		NC_010446.5	102226295	102226467	173	0.0318973	0.00198361	0.0299137	258.925	CHH
NC_010454.4	60850336	60850414	79	0.0340988	0.0055285	0.0285703	64.0076	CHG		NC_010446.5	103467093	103467148	56	0.0288029	0.00795716	0.0208458	117.893	CHH
NC_010454.4	61481225	61481279	55	0.000407817	0.0276908	-0.027283	-52.7049	CHG		NC_010446.5	104040304	104040387	84	0.0374081	0.00615727	0.0312509	128.188	CHH
NC_010455.5	11726	11850	125	0.0069466	0.142438	-0.135491	-66.3367	CHG		NC_010446.5	104401783	104401867	85	0.0391324	0.00177262	0.0373598	112.083	CHH
NC_010455.5	33592	33682	91	0.00438051	0.035475	-0.0310945	-79.0914	CHG		NC_010446.5	104930467	104930638	172	0.00533612	0.040719	-0.0353829	-210.628	CHH
NC_010455.5	111454	111511	58	0.000570101	0.0628829	-0.0623128	-45.1659	CHG		NC_010446.5	104982667	104982820	154	0.00794913	0.0493028	-0.0413537	-234.331	CHH
NC_010455.5	128409	128526	118	0.00130771	0.0342605	-0.0329528	-90.6934	CHG		NC_010446.5	105644681	105644751	71	0.00555394	0.0302443	-0.0246903	-110.969	CHH
NC_010455.5	590986	591080	95	0.0377979	0.00206421	0.0357337	55.5204	CHG		NC_010446.5	109326589	109326823	235	0.0228576	0.000298139	0.0225595	416.524	CHH
NC_010455.5	625312	625393	82	0.000219694	0.0639402	-0.0637205	-95.1654	CHG		NC_010446.5	109671790	109671945	156	0.0390769	0.0107849	0.028292	280.096	CHH
NC_010455.5	1788701	1788754	54	0.0208441	0.0577981	-0.036954	-51.6011	CHG		NC_010446.5	109691924	109691979	56	0.00248681	0.0366416	-0.0341548	-166.302	CHH
NC_010455.5	2700739	2700794	56	0.0316871	0.000180069	0.0315071	35.6953	CHG		NC_010446.5	109807387	109807476	90	0.00374251	0.0262571	-0.0225146	-153.962	CHH
NC_010455.5	3391371	3391423	53	0.0344374	0.00325178	0.0311856	34.7167	CHG		NC_010446.5	111425083	111425147	65	0.0380242	0.00861243	0.0294117	180.908	CHH
NC_010455.5	3866282	3866333	52	0.0855511	0.00868432	0.0768668	107.119	CHG		NC_010446.5	113922813	113923038	226	0.0326895	0.00326774	0.0294218	350.943	CHH
NC_010455.5	4090277	4090381	105	0.0838038	0.014885	0.0689188	101.142	CHG		NC_010446.5	117133928	117134070	143	0.0330903	0.00329156	0.0297987	279.91	CHH
NC_010455.5	8494157	8494210	54	0.00158358	0.0558269	-0.0542433	-39.8849	CHG		NC_010446.5	117788699	117788749	51	0.0387032	0.00801082	0.0306924	117.257	CHH
NC_010455.5	9734557	9734622	66	0.0959133	0.0231866	0.0727266	38.3087	CHG		NC_010446.5	119081107	119081284	178	0.0345368	0.00165695	0.0328798	408.225	CHH
NC_010455.5	9880698	9880754	57	0.116997	0.0101739	0.106823	29.9233	CHG		NC_010446.5	120916747	120916868	122	0.00274179	0.0240866	-0.0213448	-147.518	CHH
NC_010455.5	12226370	12226443	74	0.0859467	0.00258928	0.0833574	72.1555	CHG		NC_010446.5	120959737	120959994	258	0.0356087	0.0042986	0.0313101	562.582	CHH
NC_010455.5	12271924	12272001	78	0.0651197	0.0115806	0.0535391	41.1905	CHG		NC_010446.5	123566233	123566449	217	0.00699827	0.0572514	-0.0502531	-584.827	CHH
NC_010455.5	13193504	13193573	70	0.02046	0.000281622	0.0201783	21.6826	CHG		NC_010446.5	124810388	124810447	60	0.0266618	0.000701522	0.0259603	103.558	CHH
NC_010455.5	14992697	14992758	62	0.0896576	0.0092304	0.0804272	68.2011	CHG		NC_010446.5	125269070	125269167	98	0.00249552	0.0245547	-0.0220592	-176.163	CHH
NC_010455.5	17934733	17934863	131	0.0844333	0.0103918	0.0740415	66.2106	CHG		NC_010446.5	126263787	126263863	77	0.0244758	0.0026942	0.0217816	137.172	CHH
NC_010455.5	22665217	22665300	84	0.00025631	0.0482638	-0.0480074	-36.1497	CHG		NC_010446.5	127513487	127513618	132	0.0262928	0.000621133	0.0256717	225.126	CHH
NC_010455.5	22754972	22755026	55	0.0359332	0.000289377	0.0356438	27.4365	CHG		NC_010446.5	129005960	129006034	75	0.00186863	0.0300948	-0.0282261	-336.972	CHH
NC_010455.5	24720060	24720212	153	0.000218295	0.0662438	-0.0660255	-130.335	CHG		NC_010446.5	129255979	129256265	287	0.00549908	0.0393098	-0.0338107	-340.333	CHH
NC_010455.5	24905651	24905706	56	0.0274121	0.000156339	0.0272558	20.2581	CHG		NC_010446.5	129332604	129332707	104	0.00251978	0.0268495	-0.0243297	-153.589	CHH
NC_010455.5	25400624	25400725	102	0.050495	0.00223199	0.048263	55.6443	CHG		NC_010447.5	509461	509727	267	0.0320708	0.00385829	0.0282125	624.844	CHH
NC_010455.5	25595603	25595655	53	0.0498246	0.00294575	0.0468789	22.4301	CHG		NC_010447.5	855958	856032	75	0.0236604	0.000594273	0.0230662	102.65	CHH
NC_010455.5	25950260	25950378	119	0.0250213	0.00022155	0.0247997	65.5348	CHG		NC_010447.5	927826	927926	101	0.00120324	0.0250328	-0.0238296	-184.971	CHH
NC_010455.5	26397910	26397961	52	0.0917232	0.000163987	0.0915593	19.9848	CHG		NC_010447.5	1064938	1065078	141	0.0311237	0.00433034	0.0267934	250.431	CHH
NC_010455.5	26904556	26904631	76	0.0625096	0.00726119	0.0552484	112.219	CHG		NC_010447.5	1215201	1215265	65	0.0045035	0.0422121	-0.0377086	-115.472	CHH
NC_010455.5	28919522	28919609	88	0.0339679	0.00138274	0.0325852	63.1228	CHG		NC_010447.5	1307325	1307462	138	0.00112042	0.05685	-0.0557295	-411.05	CHH
NC_010455.5	28925280	28925349	70	0.062191	0.000894608	0.0612964	51.2431	CHG		NC_010447.5	1376996	1377078	83	0.00122047	0.03246	-0.0312396	-104.571	CHH
NC_010455.5	29181366	29181541	176	0.0445663	0.00286714	0.0416992	144.555	CHG		NC_010447.5	1425973	1426145	173	0.0472614	0.0120304	0.035231	328.399	CHH
NC_010455.5	29987841	29987904	64	0.00260528	0.0367078	-0.0341025	-73.721	CHG		NC_010447.5	1829119	1829201	83	0.0245603	0.000620154	0.0239402	143.802	CHH
NC_010455.5	31317761	31317882	122	0.0836557	0.00149785	0.0821578	32.5221	CHG		NC_010447.5	2033640	2033744	105	0.0100241	0.0472265	-0.0372024	-178.837	CHH
NC_010455.5	35378242	35378372	131	0.0107933	0.0646507	-0.0538574	-85.6123	CHG		NC_010447.5	2382948	2383040	93	0.00397355	0.080821	-0.0768475	-145.838	CHH
NC_010455.5	35381827	35381889	63	0.00734236	0.0569027	-0.0495604	-56.6947	CHG		NC_010447.5	2477630	2477832	203	0.0281011	0.000692019	0.0274091	359.275	CHH
NC_010455.5	35445649	35445707	59	0.0367304	0.00227249	0.0344579	53.2685	CHG		NC_010447.5	2536714	2536878	165	0.0574224	0.00341754	0.0540048	323.62	CHH
NC_010455.5	39766780	39766863	84	0.0322109	0.00106986	0.0311411	85.6568	CHG		NC_010447.5	2752324	2752463	140	0.0399676	0.00970084	0.0302667	242.301	CHH
NC_010455.5	40000655	40000757	103	0.00153461	0.102356	-0.100821	-144.391	CHG		NC_010447.5	2815848	2815945	98	0.0384722	0.010124	0.0283482	163.058	CHH
NC_010455.5	40995444	40995508	65	0.00718373	0.0520903	-0.0449066	-35.4736	CHG		NC_010447.5	2953501	2953593	93	0.00278492	0.0636862	-0.0609013	-193.267	CHH
NC_010455.5	44586007	44586083	77	0.0111591	0.0717284	-0.0605694	-70.7115	CHG		NC_010447.5	3113865	3113940	76	0.00297475	0.0459324	-0.0429576	-116.231	CHH
NC_010455.5	45971701	45971832	132	0.0372725	0.000658302	0.0366142	107.507	CHG		NC_010447.5	3150495	3150628	134	0.073782	0.00357302	0.070209	81.6311	CHH
NC_010455.5	47633433	47633535	103	0.0146535	0.0805644	-0.0659108	-105.793	CHG		NC_010447.5	3446957	3447220	264	0.00667128	0.039822	-0.0331507	-429.459	CHH
NC_010455.5	47907267	47907437	171	0.000376381	0.0401403	-0.0397639	-134.701	CHG		NC_010447.5	3447625	3447788	164	0.008103	0.0380286	-0.0299256	-233.615	CHH
NC_010455.5	50861249	50861307	59	0.00526923	0.0584288	-0.0531595	-64.3713	CHG		NC_010447.5	3447909	3448014	106	0.0109397	0.0495486	-0.0386089	-188.282	CHH
NC_010455.5	52305641	52305700	60	0.0892143	0.00632939	0.0828849	75.697	CHG		NC_010447.5	3529137	3529194	58	0.0006662	0.0243383	-0.0236721	-114.846	CHH
NC_010455.5	53396778	53396834	57	0.0790862	0.000275669	0.0788105	28.0297	CHG		NC_010447.5	3563256	3563443	188	0.00321745	0.0298207	-0.0266033	-435.458	CHH
NC_010455.5	57302227	57302321	95	0.0354775	0.107676	-0.0721982	-93.075	CHG		NC_010447.5	3955454	3955507	54	0.00322541	0.0273435	-0.0241181	-108.911	CHH
NC_010455.5	60097052	60097113	62	0.00754107	0.0363877	-0.0288466	-27.117	CHG		NC_010447.5	4090114	4090173	60	0.0263665	0.000814006	0.0255525	136.706	CHH
NC_010455.5	65185536	65185630	95	0.0540924	0.0126859	0.0414065	54.3365	CHG		NC_010447.5	4268500	4268589	90	0.022359	0.000739203	0.0216198	106.717	CHH
NC_010455.5	69427346	69427461	116	0.00486646	0.0493976	-0.0445311	-55.0232	CHG		NC_010447.5	4344880	4344941	62	0.000763829	0.0287529	-0.027989	-106.245	CHH
NC_010455.5	77270715	77270767	53	0.000203007	0.0276242	-0.0274212	-37.258	CHG		NC_010447.5	4449969	4450039	71	0.00153155	0.0339726	-0.032441	-120.359	CHH
NC_010455.5	79229973	79230065	93	0.167172	0.00127081	0.165901	24.8487	CHG		NC_010447.5	4751544	4751682	139	0.00657146	0.0346752	-0.0281037	-252.101	CHH
NC_010455.5	80951142	80951256	115	0.0315372	0.00040293	0.0311343	84.9935	CHG		NC_010447.5	4958035	4958236	202	0.0140702	0.082219	-0.0681487	-314.896	CHH
NC_010455.5	80951413	80951531	119	0.0239351	0.0734818	-0.0495467	-40.4836	CHG		NC_010447.5	5434020	5434145	126	0.0397031	0.00211045	0.0375926	299.235	CHH
NC_010455.5	104263431	104263527	97	0.0148717	0.0834138	-0.0685421	-88.2511	CHG		NC_010447.5	5583284	5583366	83	0.0376734	0.00880579	0.0288676	131.399	CHH
NC_010455.5	107119945	107120009	65	0.0323327	0.000178354	0.0321544	51.4303	CHG		NC_010447.5	6331926	6332009	84	0.0175562	0.0674249	-0.0498688	-143.405	CHH
NC_010455.5	107638797	107638898	102	0.00481725	0.0471304	-0.0423131	-97.9106	CHG		NC_010447.5	6991780	6991886	107	0.0515587	0.00513434	0.0464244	186.04	CHH
NC_010455.5	122502265	122502351	87	0.000440524	0.0285612	-0.0281207	-67.9548	CHG		NC_010447.5	6993992	6994090	99	0.00972382	0.113896	-0.104172	-64.3511	CHH
NC_010455.5	122587537	122587638	102	0.00517983	0.0475471	-0.0423673	-79.1166	CHG		NC_010447.5	7483934	7484028	95	0.00299496	0.0292574	-0.0262624	-138.341	CHH
NC_010455.5	126513550	126513616	67	0.00769471	0.0418125	-0.0341178	-42.5262	CHG		NC_010447.5	8762964	8763268	305	0.00264472	0.0406866	-0.0380418	-701.509	CHH
NC_010455.5	127705066	127705124	59	0.0273693	0.000226556	0.0271427	42.3413	CHG		NC_010447.5	9260719	9260771	53	0.00435841	0.0344505	-0.0300921	-109.285	CHH
NC_010455.5	137070956	137071092	137	0.0396706	0.00280534	0.0368652	113.193	CHG		NC_010447.5	10622709	10622766	58	0.00284079	0.0330799	-0.0302391	-109.846	CHH
NC_010455.5	141773089	141773139	51	0.0513069	0.000121291	0.0511857	27.7347	CHG		NC_010447.5	10628754	10628825	72	0.0278143	0.00466146	0.0231528	133.31	CHH
NC_010455.5	150345400	150345491	92	0.0244459	0.000299944	0.0241459	23.4436	CHG		NC_010447.5	11553630	11553963	334	0.00556866	0.038172	-0.0326034	-732.187	CHH
NC_010455.5	151613266	151613316	51	0.000552947	0.0302375	-0.0296846	-33.6042	CHG		NC_010447.5	13220657	13220770	114	0.026391	0.00177492	0.0246161	170.38	CHH
NC_010455.5	161832361	161832449	89	0.000311876	0.0333716	-0.0330598	-29.3873	CHG		NC_010447.5	13704058	13704150	93	0.00260658	0.0396613	-0.0370547	-148.087	CHH
NC_010455.5	173095862	173095941	80	0.00947439	0.0563187	-0.0468444	-69.5898	CHG		NC_010447.5	14042685	14042836	152	0.00497225	0.0311515	-0.0261792	-245.289	CHH
NC_010455.5	175487678	175487738	61	0.0291288	0.000430923	0.0286979	19.7453	CHG		NC_010447.5	14433404	14433538	135	0.00264012	0.0405067	-0.0378666	-209.669	CHH
NC_010455.5	182029217	182029278	62	0.0329562	0.000363952	0.0325922	27.4387	CHG		NC_010447.5	14635362	14635429	68	0.00258403	0.0254025	-0.0228185	-126.267	CHH
NC_010455.5	183195878	183195931	54	0.0317722	0.00294756	0.0288246	56.4704	CHG		NC_010447.5	17189100	17189255	156	0.00235748	0.0263099	-0.0239524	-282.986	CHH
NC_010455.5	190316955	190317015	61	0.0287332	0.000528356	0.0282048	27.0499	CHG		NC_010447.5	17513476	17513535	60	0.0020182	0.0308891	-0.0288709	-112.719	CHH
NC_010455.5	190508155	190508244	90	0.0691393	0.0143321	0.0548072	35.9204	CHG		NC_010447.5	18247863	18247929	67	0.00894415	0.03069	-0.0217459	-104.147	CHH
NC_010455.5	190640744	190640815	72	0.0199574	0.141872	-0.121915	-45.1757	CHG		NC_010447.5	19214220	19214304	85	0.00453	0.0369166	-0.0323866	-275.579	CHH
NC_010455.5	191623623	191623685	63	0.00152552	0.0456407	-0.0441152	-27.2403	CHG		NC_010447.5	19266385	19266560	176	0.0310572	0.00306651	0.0279907	261.409	CHH
NC_010455.5	194729516	194729571	56	0.000266663	0.069672	-0.0694053	-17.5879	CHG		NC_010447.5	19302326	19302513	188	0.00442014	0.03336	-0.0289399	-275.538	CHH
NC_010455.5	195476120	195476201	82	0.126574	0.00409474	0.122479	36.3295	CHG		NC_010447.5	21439056	21439134	79	0.00230318	0.0252891	-0.0229859	-112.911	CHH
NC_010455.5	201831276	201831339	64	0.000594511	0.0697207	-0.0691262	-48.7959	CHG		NC_010447.5	22698180	22698348	169	0.0235783	0.00168343	0.0218948	307.027	CHH
NC_010455.5	202617816	202617951	136	0.078404	0.00301463	0.0753894	76.9028	CHG		NC_010447.5	22844036	22844215	180	0.0354534	0.00381439	0.031639	310.046	CHH
NC_010455.5	203042795	203042890	96	0.0641396	0.000730746	0.0634089	69.3392	CHG		NC_010447.5	26223070	26223197	128	0.0160907	0.0733215	-0.0572307	-206.192	CHH
NC_010455.5	203857623	203857674	52	0.0672593	0.00624775	0.0610116	46.4583	CHG		NC_010447.5	26907424	26907549	126	0.00528441	0.0419001	-0.0366157	-192.881	CHH
NC_010455.5	204321288	204321374	87	0.0839105	0.0134946	0.0704159	59.8972	CHG		NC_010447.5	27359916	27360083	168	0.00171374	0.0234964	-0.0217827	-225.72	CHH
NC_010455.5	204635351	204635447	97	0.0662397	0.0108639	0.0553758	113.167	CHG		NC_010447.5	27381479	27381616	138	0.00355663	0.0328148	-0.0292582	-261.868	CHH
NC_010455.5	204962216	204962266	51	0.000539306	0.0285806	-0.0280413	-54.4403	CHG		NC_010447.5	27804858	27804999	142	0.000632183	0.0363118	-0.0356796	-195.358	CHH
NC_010455.5	205651689	205651755	67	0.0441314	0.00867704	0.0354544	67.4125	CHG		NC_010447.5	30356457	30356640	184	0.00242188	0.0395479	-0.037126	-371.082	CHH
NC_010455.5	206065668	206065726	59	0.0510421	0.000267691	0.0507744	81.4682	CHG		NC_010447.5	31127072	31127144	73	0.0316042	0.00343376	0.0281705	207.971	CHH
NC_010455.5	206376586	206376647	62	0.0133535	0.0580698	-0.0447163	-70.598	CHG		NC_010447.5	31446492	31446731	240	0.0532921	0.000720503	0.0525716	661.037	CHH
NC_010455.5	206419122	206419307	186	0.00756155	0.0752403	-0.0676788	-169.691	CHG		NC_010447.5	33336613	33336691	79	0.0313008	0.000294554	0.0310063	133.426	CHH
NC_010455.5	206797780	206797849	70	0.0533417	0.0130281	0.0403137	43.0622	CHG		NC_010447.5	36132111	36132224	114	0.00211899	0.0251194	-0.0230004	-171.539	CHH
NC_010455.5	206838535	206838606	72	0.0120913	0.0560616	-0.0439703	-70.9902	CHG		NC_010447.5	37204642	37204870	229	0.00306436	0.0562923	-0.0532279	-355.278	CHH
NC_010455.5	206914597	206914651	55	0.0463411	0.00410071	0.0422403	49.2165	CHG		NC_010447.5	37872803	37872899	97	0.0271134	0.00242275	0.0246906	208.714	CHH
NC_010456.5	133653	133743	91	0.000953316	0.0877974	-0.0868441	-47.16	CHG		NC_010447.5	42481126	42481295	170	0.0300919	0.00185027	0.0282416	274.531	CHH
NC_010456.5	739087	739166	80	0.000547544	0.0531859	-0.0526384	-60.7703	CHG		NC_010447.5	43998800	43998887	88	0.109986	0.017679	0.0923066	188.64	CHH
NC_010456.5	1963371	1963425	55	0.0385576	0.000516833	0.0380408	43.4238	CHG		NC_010447.5	46143704	46143843	140	0.00241505	0.023916	-0.021501	-288.054	CHH
NC_010456.5	2367104	2367169	66	0.0534772	0.00574505	0.0477321	73.2692	CHG		NC_010447.5	46176694	46176812	119	0.0304936	0.0040729	0.0264207	176.148	CHH
NC_010456.5	2870891	2870956	66	0.0303354	0.000376943	0.0299584	20.5363	CHG		NC_010447.5	46497226	46497434	209	0.0359084	0.00171035	0.034198	321.702	CHH
NC_010456.5	4651569	4651655	87	0.0471696	0.00407265	0.043097	85.1675	CHG		NC_010447.5	48829662	48829798	137	0.00206909	0.0247851	-0.022716	-132.704	CHH
NC_010456.5	4950864	4950920	57	0.0581934	0.0152286	0.0429648	59.8259	CHG		NC_010447.5	51676600	51676712	113	0.00222698	0.02603	-0.023803	-231.011	CHH
NC_010456.5	5901221	5901278	58	0.061912	0.000755945	0.0611561	46.126	CHG		NC_010447.5	52104022	52104182	161	0.03745	0.00562816	0.0318218	175.015	CHH
NC_010456.5	7049356	7049417	62	0.0221173	0.000582241	0.021535	38.8465	CHG		NC_010447.5	53337468	53337620	153	0.00304118	0.0278546	-0.0248135	-272.524	CHH
NC_010456.5	10056739	10056822	84	0.0105409	0.0695747	-0.0590338	-30.0239	CHG		NC_010447.5	53724057	53724249	193	0.0324115	0.00391909	0.0284924	288.811	CHH
NC_010456.5	14510495	14510550	56	0.03981	0.000293991	0.039516	43.0692	CHG		NC_010447.5	56872969	56873140	172	0.0368674	0.00680439	0.030063	245.029	CHH
NC_010456.5	21671886	21671968	83	0.000457663	0.0393061	-0.0388484	-43.9814	CHG		NC_010447.5	57866435	57866508	74	0.0318125	0.00478922	0.0270233	164.638	CHH
NC_010456.5	23936417	23936508	92	0.0269326	0.000257272	0.0266753	65.8953	CHG		NC_010447.5	58006260	58006325	66	0.050536	0.0137378	0.0367982	128.085	CHH
NC_010456.5	34204597	34204675	79	0.0348139	0.000418015	0.0343958	49.5413	CHG		NC_010447.5	60033032	60033129	98	0.000950749	0.0331864	-0.0322356	-154.085	CHH
NC_010456.5	44787034	44787187	154	0.0471353	0.00526842	0.0418669	108.186	CHG		NC_010447.5	62564771	62564891	121	0.0233634	0.00248052	0.0208829	223.889	CHH
NC_010456.5	51019747	51019928	182	0.000650597	0.0452575	-0.0446069	-113.953	CHG		NC_010447.5	63356303	63356397	95	0.000812727	0.0269833	-0.0261706	-206.845	CHH
NC_010456.5	68602856	68602956	101	0.00209765	0.0593631	-0.0572654	-101.407	CHG		NC_010447.5	63433212	63433286	75	0.0395928	0.00785231	0.0317405	127.404	CHH
NC_010456.5	70851838	70851911	74	0.000539308	0.0471917	-0.0466524	-39.8136	CHG		NC_010447.5	63689954	63690041	88	0.0411172	0.00763626	0.033481	208.881	CHH
NC_010456.5	70916784	70916860	77	0.00511077	0.0340576	-0.0289468	-42.7934	CHG		NC_010447.5	64199208	64199355	148	0.0381878	0.0046504	0.0335374	250.165	CHH
NC_010456.5	75256359	75256410	52	0.0351699	0.000395091	0.0347748	25.2037	CHG		NC_010447.5	66977160	66977427	268	0.00523414	0.053472	-0.0482378	-742.176	CHH
NC_010456.5	86760292	86760499	208	0.00110654	0.0287467	-0.0276402	-162.528	CHG		NC_010447.5	71997618	71997680	63	0.000636665	0.0245776	-0.0239409	-120.712	CHH
NC_010456.5	90067604	90067690	87	0.000485519	0.125416	-0.12493	-109.048	CHG		NC_010447.5	72806769	72806843	75	0.0523774	0.00744566	0.0449317	137.156	CHH
NC_010456.5	96712836	96712891	56	0.0700839	0.000497947	0.069586	20.2128	CHG		NC_010447.5	74107808	74108165	358	0.0584429	0.00645771	0.0519852	914.102	CHH
NC_010456.5	97953701	97953811	111	0.050626	0.000611004	0.050015	82.4334	CHG		NC_010447.5	74130990	74131072	83	0.046087	0.00603418	0.0400528	150.701	CHH
NC_010456.5	108297313	108297414	102	0.0322301	0.00218237	0.0300477	47.9932	CHG		NC_010447.5	76359462	76359670	209	0.0278645	0.00187805	0.0259864	410.546	CHH
NC_010456.5	108603496	108603563	68	0.0349863	0.00646797	0.0285184	41.3652	CHG		NC_010447.5	80597447	80597511	65	0.025967	0.00324033	0.0227267	176.827	CHH
NC_010456.5	111837379	111837471	93	0.0282797	0.00015541	0.0281243	65.7803	CHG		NC_010447.5	82383783	82384052	270	0.00123236	0.031634	-0.0304017	-620.796	CHH
NC_010456.5	125278157	125278212	56	0.0519907	0.00797595	0.0440147	24.1289	CHG		NC_010447.5	83519340	83519559	220	0.00102021	0.0265353	-0.025515	-328.428	CHH
NC_010456.5	126965051	126965111	61	0.0712794	0.00052326	0.0707562	51.8704	CHG		NC_010447.5	84711121	84711200	80	0.0049177	0.0260692	-0.0211515	-116.682	CHH
NC_010456.5	126994902	126994982	81	0.0514426	0.000208021	0.0512346	39.3766	CHG		NC_010447.5	84860542	84860663	122	0.00116906	0.0212635	-0.0200944	-201.468	CHH
NC_010456.5	128909417	128909489	73	0.000486434	0.138842	-0.138356	-40.9062	CHG		NC_010447.5	85238718	85238854	137	0.00273107	0.0304469	-0.0277158	-205.239	CHH
NC_010456.5	131184864	131184914	51	0.000248311	0.0382434	-0.0379951	-32.5601	CHG		NC_010447.5	85444911	85445000	90	0.000749553	0.0259481	-0.0251986	-132.82	CHH
NC_010456.5	132647999	132648093	95	0.0389936	0.00743968	0.0315539	85.5735	CHG		NC_010447.5	85961543	85961686	144	0.0344105	0.00401053	0.0304	246.369	CHH
NC_010456.5	133415777	133415860	84	0.0740181	0.0198486	0.0541695	60.0805	CHG		NC_010447.5	88505602	88505673	72	0.0127144	0.0681143	-0.0553999	-108.571	CHH
NC_010456.5	133637238	133637288	51	0.00978933	0.0598846	-0.0500952	-33.1909	CHG		NC_010447.5	88616027	88616090	64	0.0211262	0.000683536	0.0204426	113.37	CHH
NC_010456.5	135652176	135652227	52	0.00344844	0.0436356	-0.0401872	-77.9872	CHG		NC_010447.5	89430030	89430185	156	0.00597436	0.0373107	-0.0313364	-184.917	CHH
NC_010456.5	136894450	136894516	67	0.0567357	0.000166257	0.0565694	29.0123	CHG		NC_010447.5	89565866	89565936	71	0.00484576	0.0275925	-0.0227467	-162.119	CHH
NC_010456.5	137265412	137265466	55	0.0156906	0.0602724	-0.0445818	-24.2691	CHG		NC_010447.5	89568824	89568986	163	0.00630937	0.0330822	-0.0267728	-237.127	CHH
NC_010456.5	137605925	137605979	55	0.0216689	0.000333237	0.0213356	39.2497	CHG		NC_010447.5	91513700	91513776	77	0.000752273	0.0234474	-0.0226952	-107.235	CHH
NC_010456.5	137989514	137989584	71	0.000487528	0.0240172	-0.0235297	-46.0768	CHG		NC_010447.5	91950171	91950287	117	0.00675348	0.0350551	-0.0283016	-166.382	CHH
NC_010456.5	138334593	138334653	61	0.00282242	0.0258793	-0.0230569	-68.9652	CHG		NC_010447.5	92096399	92096471	73	0.00283084	0.0266202	-0.0237894	-151.784	CHH
NC_010456.5	139215311	139215386	76	0.055801	0.00643805	0.049363	76.8097	CHG		NC_010447.5	93113955	93114158	204	0.00286197	0.037827	-0.034965	-354.446	CHH
NC_010456.5	139254565	139254621	57	0.035478	0.00153135	0.0339467	83.1628	CHG		NC_010447.5	94585499	94585549	51	0.00743289	0.0501446	-0.0427117	-164.434	CHH
NC_010456.5	139547485	139547570	86	0.0562983	0.000508907	0.0557894	84.3483	CHG		NC_010447.5	96637112	96637279	168	0.00148688	0.0245338	-0.0230469	-278.164	CHH
NC_010456.5	140170155	140170210	56	0.0252408	0.00333851	0.0219023	25.4159	CHG		NC_010447.5	97617764	97617851	88	0.0257606	0.000624075	0.0251365	101.942	CHH
NC_010456.5	140197485	140197612	128	0.00178233	0.0306948	-0.0289125	-117.967	CHG		NC_010447.5	97723477	97723626	150	0.051296	0.0205312	0.0307648	181.347	CHH
NC_010456.5	140292797	140292855	59	0.0355004	0.000209004	0.0352914	78.9734	CHG		NC_010447.5	97928574	97928746	173	0.0244338	0.00161822	0.0228156	183.602	CHH
NC_010456.5	140451041	140451136	96	0.0371594	0.000475724	0.0366836	125.433	CHG		NC_010447.5	97994709	97994780	72	0.00722543	0.0445675	-0.0373421	-100.222	CHH
NC_010456.5	140715429	140715506	78	0.0227308	0.00235065	0.0203802	57.2062	CHG		NC_010447.5	98694818	98694940	123	0.0329127	0.005245	0.0276677	191.688	CHH
NC_010456.5	141617956	141618018	63	0.0868762	0.0136024	0.0732738	73.0841	CHG		NC_010447.5	98883376	98883485	110	0.00654786	0.0660934	-0.0595455	-167.58	CHH
NC_010457.5	1963681	1963791	111	0.0366469	0.00162997	0.035017	47.2974	CHG		NC_010447.5	99027943	99028023	81	0.0150119	0.0373559	-0.022344	-115.531	CHH
NC_010457.5	2149281	2149347	67	0.0819711	0.000390756	0.0815804	32.4017	CHG		NC_010447.5	99202935	99203130	196	0.00237237	0.0309422	-0.0285698	-235.818	CHH
NC_010457.5	3216417	3216594	178	0.0306532	0.00113095	0.0295222	151.769	CHG		NC_010447.5	101783879	101784042	164	0.00471505	0.0377834	-0.0330683	-189.548	CHH
NC_010457.5	3501852	3501957	106	0.000694489	0.119692	-0.118997	-37.3319	CHG		NC_010447.5	103840353	103840580	228	0.00143371	0.0223991	-0.0209654	-384.331	CHH
NC_010457.5	10343670	10343818	149	0.000374278	0.112595	-0.112221	-77.8653	CHG		NC_010448.4	358692	358744	53	0.00106038	0.0408118	-0.0397514	-114.378	CHH
NC_010457.5	10552138	10552195	58	0.0202565	0.0769162	-0.0566597	-53.8271	CHG		NC_010448.4	1324486	1324567	82	0.00213044	0.0259773	-0.0238469	-130.911	CHH
NC_010457.5	13093183	13093235	53	0.00366785	0.0362258	-0.0325579	-53.6735	CHG		NC_010448.4	1897531	1897640	110	0.0343709	0.00349728	0.0308736	167.783	CHH
NC_010457.5	13474796	13474934	139	0.00913814	0.0343699	-0.0252318	-143.465	CHG		NC_010448.4	2203809	2203975	167	0.00182819	0.0407423	-0.0389141	-511.017	CHH
NC_010457.5	15892608	15892663	56	0.0114825	0.126597	-0.115114	-66.1071	CHG		NC_010448.4	2248760	2248871	112	0.0037989	0.0373334	-0.0335345	-276.805	CHH
NC_010457.5	15971144	15971199	56	0.00355334	0.0405304	-0.0369771	-55.7631	CHG		NC_010448.4	2531957	2532154	198	0.0357801	0.00186005	0.03392	388.262	CHH
NC_010457.5	16622147	16622207	61	0.000197648	0.0938717	-0.093674	-46.3179	CHG		NC_010448.4	2685235	2685384	150	0.0312418	0.00312261	0.0281192	287.43	CHH
NC_010457.5	17386841	17386925	85	0.0650599	0.00354075	0.0615192	38.3423	CHG		NC_010448.4	3386528	3386629	102	0.00042727	0.0240324	-0.0236052	-171.066	CHH
NC_010457.5	18364478	18364540	63	0.00523343	0.0524802	-0.0472467	-93.1412	CHG		NC_010448.4	3752850	3752955	106	0.0229406	0.000560173	0.0223804	204.146	CHH
NC_010457.5	20370249	20370304	56	0.0155829	0.07045	-0.054867	-58.4831	CHG		NC_010448.4	4242096	4242152	57	0.000649012	0.0273109	-0.0266619	-112.378	CHH
NC_010457.5	20565783	20565833	51	0.000398041	0.046041	-0.045643	-47.799	CHG		NC_010448.4	4340606	4340733	128	0.0424016	0.0023837	0.0400179	177.095	CHH
NC_010457.5	21099277	21099367	91	0.00304244	0.0716817	-0.0686393	-96.9207	CHG		NC_010448.4	4382404	4382472	69	0.0366282	0.00680123	0.029827	134.37	CHH
NC_010457.5	23129814	23129938	125	0.0027608	0.0406126	-0.0378518	-124.929	CHG		NC_010448.4	4384414	4384465	52	0.0332138	0.00148676	0.031727	102.728	CHH
NC_010457.5	24554394	24554461	68	0.00953713	0.0506169	-0.0410798	-62.2905	CHG		NC_010448.4	4641297	4641379	83	0.0451575	0.00047669	0.0446808	119.052	CHH
NC_010457.5	29523730	29523792	63	0.0753466	0.000233151	0.0751134	17.3037	CHG		NC_010448.4	5255610	5255702	93	0.0293532	0.00566603	0.0236872	182.054	CHH
NC_010457.5	31633270	31633377	108	0.000341714	0.0370362	-0.0366945	-85.3323	CHG		NC_010448.4	6967825	6967882	58	0.00302278	0.0858528	-0.0828301	-73.1005	CHH
NC_010457.5	31833753	31833856	104	0.000607677	0.0367097	-0.036102	-81.2535	CHG		NC_010448.4	7138157	7138214	58	0.00302942	0.0272005	-0.024171	-107.608	CHH
NC_010457.5	32884142	32884209	68	0.00648306	0.0508445	-0.0443614	-39.6189	CHG		NC_010448.4	7326298	7326437	140	0.00524424	0.028446	-0.0232017	-293.085	CHH
NC_010457.5	33088190	33088378	189	0.00957608	0.078585	-0.0690089	-71.3748	CHG		NC_010448.4	7901751	7901836	86	0.00322171	0.0270733	-0.0238516	-100.712	CHH
NC_010457.5	33498231	33498347	117	0.0456933	0.00388673	0.0418065	98.186	CHG		NC_010448.4	7918221	7918390	170	0.00557004	0.0364043	-0.0308342	-270.346	CHH
NC_010457.5	33544991	33545120	130	0.00231345	0.0449147	-0.0426013	-164.098	CHG		NC_010448.4	8459125	8459178	54	0.00272901	0.0239617	-0.0212327	-113.378	CHH
NC_010457.5	34554423	34554546	124	0.00349288	0.0938021	-0.0903092	-133.999	CHG		NC_010448.4	8866624	8866706	83	0.0100642	0.0371025	-0.0270383	-139.692	CHH
NC_010457.5	38170382	38170468	87	0.044206	0.000364504	0.0438415	124.954	CHG		NC_010448.4	8982933	8983078	146	0.00374126	0.0296134	-0.0258721	-217.44	CHH
NC_010457.5	38658998	38659080	83	0.00488998	0.0713718	-0.0664818	-96.5646	CHG		NC_010448.4	9321384	9321590	207	0.00240964	0.0311147	-0.028705	-320.887	CHH
NC_010457.5	39239214	39239284	71	0.0109797	0.045973	-0.0349933	-52.5051	CHG		NC_010448.4	9374172	9374247	76	0.00259862	0.0309747	-0.0283761	-100.99	CHH
NC_010457.5	40741327	40741503	177	0.000247224	0.061239	-0.0609917	-125.104	CHG		NC_010448.4	9694809	9694952	144	0.00293891	0.0286335	-0.0256946	-205.538	CHH
NC_010457.5	43855206	43855264	59	0.0566468	0.00583639	0.0508104	23.1788	CHG		NC_010448.4	9695506	9695676	171	0.000743392	0.0274022	-0.0266588	-229.042	CHH
NC_010457.5	45096208	45096285	78	0.00639026	0.0745292	-0.0681389	-99.2863	CHG		NC_010448.4	9702594	9702739	146	0.00315536	0.028775	-0.0256197	-223.781	CHH
NC_010457.5	45276908	45276984	77	0.0177545	0.112206	-0.0944514	-102.482	CHG		NC_010448.4	9745075	9745170	96	0.0113055	0.0496065	-0.038301	-173.303	CHH
NC_010457.5	45739236	45739307	72	0.00516244	0.0412994	-0.036137	-58.0923	CHG		NC_010448.4	9750397	9750509	113	0.00684556	0.0320355	-0.0251899	-195.173	CHH
NC_010457.5	46980262	46980320	59	0.00284519	0.0868545	-0.0840093	-88.7293	CHG		NC_010448.4	9845329	9845455	127	0.00390791	0.0301577	-0.0262498	-195.84	CHH
NC_010457.5	47846371	47846436	66	0.0367948	0.000876904	0.0359179	41.9323	CHG		NC_010448.4	11026777	11026854	78	0.00952329	0.0601333	-0.05061	-125.923	CHH
NC_010457.5	47893330	47893436	107	0.00332563	0.056394	-0.0530684	-82.1169	CHG		NC_010448.4	11660115	11660185	71	0.0387864	0.0140427	0.0247437	131.797	CHH
NC_010457.5	47982750	47982803	54	0.000193497	0.0219103	-0.0217168	-18.4382	CHG		NC_010448.4	15310642	15310809	168	0.0334013	0.003169	0.0302323	277.261	CHH
NC_010457.5	48008901	48009021	121	0.0012343	0.085275	-0.0840407	-124.007	CHG		NC_010448.4	15948899	15949041	143	0.00290093	0.0281512	-0.0252503	-263.565	CHH
NC_010457.5	48099784	48099834	51	0.00138957	0.0288102	-0.0274206	-66.4214	CHG		NC_010448.4	19560630	19560742	113	0.0210917	0.000813835	0.0202779	137.085	CHH
NC_010457.5	48972128	48972183	56	0.00435161	0.0346444	-0.0302928	-38.7608	CHG		NC_010448.4	20828940	20829034	95	0.0267161	0.00127472	0.0254413	139.045	CHH
NC_010457.5	50553947	50554018	72	0.00738598	0.0592574	-0.0518714	-46.0457	CHG		NC_010448.4	21735635	21735858	224	0.0508298	0.00393891	0.0468909	394.644	CHH
NC_010457.5	51029370	51029514	145	0.050883	0.00209478	0.0487882	122.31	CHG		NC_010448.4	23048641	23048703	63	0.0609216	0.00432286	0.0565988	41.7309	CHH
NC_010457.5	52877860	52877918	59	0.00419475	0.0500279	-0.0458332	-70.6088	CHG		NC_010448.4	26209143	26209281	139	0.00209969	0.0234362	-0.0213365	-263.076	CHH
NC_010457.5	54375160	54375212	53	0.00348965	0.0690618	-0.0655722	-53.542	CHG		NC_010448.4	26368048	26368232	185	0.0371424	0.00788513	0.0292572	278.14	CHH
NC_010457.5	58576013	58576071	59	0.0017075	0.0561755	-0.054468	-48.6915	CHG		NC_010448.4	26904263	26904384	122	0.00159611	0.025686	-0.0240899	-198.901	CHH
NC_010457.5	59984372	59984445	74	0.00800783	0.0510103	-0.0430025	-62.2918	CHG		NC_010448.4	30470248	30470415	168	0.00234723	0.038704	-0.0363568	-274.856	CHH
NC_010457.5	60764627	60764733	107	0.0003078	0.0801029	-0.0797951	-79.3796	CHG		NC_010448.4	30930657	30930730	74	0.0121131	0.0606075	-0.0484943	-167.204	CHH
NC_010457.5	60864136	60864294	159	0.00183047	0.0516799	-0.0498494	-128.103	CHG		NC_010448.4	31133004	31133082	79	0.00580978	0.0350556	-0.0292458	-163.957	CHH
NC_010457.5	61219373	61219432	60	0.00686749	0.0893874	-0.0825199	-81.2404	CHG		NC_010448.4	31804715	31804912	198	0.00213099	0.0396385	-0.0375075	-323.693	CHH
NC_010457.5	63386414	63386514	101	0.000295013	0.0493117	-0.0490167	-31.7291	CHG		NC_010448.4	32471273	32471371	99	0.00800626	0.0313169	-0.0233107	-146.271	CHH
NC_010457.5	65333950	65334030	81	0.0386661	0.00367633	0.0349898	33.7656	CHG		NC_010448.4	33424531	33424819	289	0.00383224	0.0614882	-0.057656	-770.146	CHH
NC_010457.5	66523570	66523684	115	0.000543787	0.0903324	-0.0897886	-18.1684	CHG		NC_010448.4	33483526	33483726	201	0.0305081	0.00206334	0.0284447	479.407	CHH
NC_010457.5	71707932	71707985	54	0.0145223	0.0664968	-0.0519745	-57.9051	CHG		NC_010448.4	33545332	33545500	169	0.00147149	0.0265286	-0.0250572	-217.458	CHH
NC_010457.5	72373847	72373915	69	0.00300326	0.0609695	-0.0579662	-85.4412	CHG		NC_010448.4	33612531	33612639	109	0.0384444	0.00339017	0.0350542	179.064	CHH
NC_010457.5	72830391	72830447	57	0.0401981	0.000139258	0.0400588	42.3013	CHG		NC_010448.4	34835227	34835427	201	0.0111325	0.0755657	-0.0644332	-362.372	CHH
NC_010457.5	73223865	73223953	89	0.0129402	0.156554	-0.143613	-37.5163	CHG		NC_010448.4	34957902	34958089	188	0.00591405	0.0371349	-0.0312209	-254.745	CHH
NC_010457.5	74498286	74498351	66	0.0130811	0.169559	-0.156478	-60.5613	CHG		NC_010448.4	35369682	35369850	169	0.0268845	0.00234733	0.0245371	213.766	CHH
NC_010457.5	75028643	75028811	169	0.00351493	0.0838958	-0.0803809	-150.911	CHG		NC_010448.4	35474960	35475046	87	0.0362855	0.00170592	0.0345796	142.539	CHH
NC_010457.5	75767579	75767633	55	0.0293394	0.000161728	0.0291776	36.512	CHG		NC_010448.4	37872229	37872325	97	0.0915234	0.0337893	0.0577341	152.569	CHH
NC_010457.5	75786289	75786351	63	0.0194154	0.0796661	-0.0602508	-45.3652	CHG		NC_010448.4	38772696	38772771	76	0.00387476	0.0300256	-0.0261509	-141.905	CHH
NC_010457.5	77705292	77705365	74	0.0010257	0.0743346	-0.0733089	-46.0301	CHG		NC_010448.4	39541002	39541147	146	0.0227881	0.00074357	0.0220445	295.071	CHH
NC_010457.5	78442332	78442428	97	0.0413683	0.000128288	0.04124	100.197	CHG		NC_010448.4	39869732	39869928	197	0.0101708	0.0470124	-0.0368415	-362.746	CHH
NC_010457.5	78661725	78661786	62	0.00285092	0.0268736	-0.0240226	-28.5879	CHG		NC_010448.4	40251820	40251898	79	0.0287109	0.0010881	0.0276228	144.643	CHH
NC_010457.5	78697765	78697833	69	0.00438115	0.080314	-0.0759328	-27.752	CHG		NC_010448.4	40630005	40630082	78	0.000641249	0.02401	-0.0233688	-127.029	CHH
NC_010457.5	79150538	79150595	58	0.00528813	0.0911484	-0.0858603	-38.8538	CHG		NC_010448.4	40944619	40944701	83	0.00196117	0.0303076	-0.0283464	-182.986	CHH
NC_010457.5	79911626	79911727	102	0.00769982	0.0863555	-0.0786557	-74.6212	CHG		NC_010448.4	40967320	40967381	62	0.0021482	0.0347546	-0.0326064	-126.624	CHH
NC_010457.5	83972820	83972922	103	0.00582914	0.0489412	-0.043112	-91.258	CHG		NC_010448.4	41506307	41506358	52	0.0421444	0.000350263	0.0417941	126.579	CHH
NC_010457.5	83998932	83998993	62	0.00309184	0.0601707	-0.0570789	-47.8791	CHG		NC_010448.4	41809819	41809886	68	0.00451122	0.0398468	-0.0353356	-129.282	CHH
NC_010457.5	85524465	85524520	56	0.00456063	0.0395843	-0.0350237	-40.1952	CHG		NC_010448.4	42014218	42014323	106	0.000787725	0.0284619	-0.0276742	-141.82	CHH
NC_010457.5	92302733	92302784	52	0.00440219	0.0391409	-0.0347387	-64.8509	CHG		NC_010448.4	42148614	42148677	64	0.000353917	0.0223188	-0.0219649	-147.322	CHH
NC_010457.5	92402955	92403034	80	0.0294161	0.122892	-0.0934758	-53.3225	CHG		NC_010448.4	42177937	42177996	60	0.00536253	0.0278635	-0.022501	-125.024	CHH
NC_010457.5	97711900	97712012	113	0.013507	0.0768476	-0.0633406	-79.8451	CHG		NC_010448.4	43742386	43742551	166	0.0239733	0.070733	-0.0467597	-182.932	CHH
NC_010457.5	99637277	99637333	57	0.0105359	0.0559408	-0.0454049	-61.3627	CHG		NC_010448.4	44809875	44809973	99	0.0311894	0.00159208	0.0295973	196.742	CHH
NC_010457.5	100333532	100333590	59	0.00352391	0.0612456	-0.0577217	-104.673	CHG		NC_010448.4	45753326	45753490	165	0.0264709	0.00150243	0.0249684	256.426	CHH
NC_010457.5	101332865	101332941	77	0.00371341	0.042963	-0.0392496	-57.2716	CHG		NC_010448.4	48027244	48027606	363	0.04392	0.00274025	0.0411797	917.608	CHH
NC_010457.5	104083385	104083435	51	0.0545038	0.00304911	0.0514547	32.1199	CHG		NC_010448.4	49144107	49144160	54	0.000921114	0.113391	-0.11247	-116.225	CHH
NC_010457.5	104312872	104312971	100	0.0335075	0.0012188	0.0322887	26.6779	CHG		NC_010448.4	49821088	49821241	154	0.0264041	0.00105036	0.0253537	276.619	CHH
NC_010457.5	104421542	104421592	51	0.000925	0.0925003	-0.0915753	-25.0111	CHG		NC_010448.4	51932737	51932852	116	0.00336801	0.0361355	-0.0327675	-192.264	CHH
NC_010457.5	104892677	104892730	54	0.000281141	0.0229583	-0.0226772	-18.1657	CHG		NC_010448.4	53877967	53878086	120	0.0384835	0.00216367	0.0363198	216.8	CHH
NC_010457.5	105169977	105170123	147	0.0900895	0.00205637	0.0880331	51.4417	CHG		NC_010448.4	53893595	53893647	53	0.0389414	0.000918777	0.0380226	134.444	CHH
NC_010457.5	105644215	105644270	56	0.000965083	0.0223485	-0.0213834	-58.3608	CHG		NC_010448.4	54155352	54155537	186	0.02531	0.00258406	0.0227259	302.35	CHH
NC_010457.5	109279190	109279265	76	0.0237423	0.000259236	0.023483	68.2118	CHG		NC_010448.4	55677604	55677676	73	0.0273502	0.00432399	0.0230262	124.46	CHH
NC_010457.5	109926155	109926211	57	0.00219558	0.0417441	-0.0395485	-26.9403	CHG		NC_010448.4	57110137	57110206	70	0.00121734	0.0247943	-0.023577	-100.721	CHH
NC_010457.5	111248844	111248921	78	0.00560851	0.104567	-0.0989589	-42.8136	CHG		NC_010448.4	57931116	57931513	398	0.00249594	0.0296064	-0.0271105	-732.774	CHH
NC_010457.5	112258830	112258890	61	0.0281507	0.000359694	0.0277911	19.8042	CHG		NC_010448.4	59393935	59394232	298	0.0611289	0.00436382	0.056765	821.47	CHH
NC_010457.5	113314980	113315059	80	0.0312782	0.000135633	0.0311426	39.0298	CHG		NC_010448.4	59467857	59467935	79	0.00097155	0.0286084	-0.0276369	-137.324	CHH
NC_010457.5	115739598	115739720	123	0.0139322	0.0793997	-0.0654675	-112.692	CHG		NC_010448.4	59968384	59968442	59	0.0273651	0.000278892	0.0270862	107.681	CHH
NC_010457.5	116165583	116165697	115	0.000171905	0.057756	-0.0575841	-77.3238	CHG		NC_010448.4	60822773	60823055	283	0.0037379	0.0434393	-0.0397014	-535.64	CHH
NC_010457.5	117036961	117037035	75	0.00641662	0.0430934	-0.0366768	-56.3671	CHG		NC_010448.4	64363128	64363439	312	0.00217588	0.0348194	-0.0326435	-722.782	CHH
NC_010457.5	118314759	118314819	61	0.0295787	0.001797	0.0277817	52.9508	CHG		NC_010448.4	64685103	64685199	97	0.00632469	0.0361718	-0.0298471	-113.76	CHH
NC_010457.5	120128834	120128908	75	0.0109097	0.0620918	-0.0511821	-50.5121	CHG		NC_010448.4	65481971	65482033	63	0.0322748	0.00242652	0.0298483	139.833	CHH
NC_010457.5	121314311	121314368	58	0.0372728	0.000479432	0.0367934	19.3596	CHG		NC_010448.4	66419137	66419273	137	0.0785637	0.0114521	0.0671115	333.826	CHH
NC_010457.5	121809192	121809245	54	0.0383135	0.000225844	0.0380876	48.2214	CHG		NC_010448.4	66423404	66423506	103	0.00244366	0.0294222	-0.0269785	-187.487	CHH
NC_010457.5	123993811	123993956	146	0.0017095	0.0512004	-0.0494909	-106.066	CHG		NC_010448.4	66784644	66784734	91	0.0984789	0.00915702	0.0893219	244.662	CHH
NC_010457.5	124552518	124552651	134	0.0395001	0.00232222	0.0371779	114.306	CHG		NC_010448.4	67338536	67338862	327	0.00270599	0.0380935	-0.0353875	-422.701	CHH
NC_010457.5	128140298	128140355	58	0.0393287	0.00141323	0.0379155	30.5833	CHG		NC_010448.4	68258094	68258168	75	0.0254231	0.00200701	0.023416	169.547	CHH
NC_010457.5	128360575	128360625	51	0.0109754	0.0498669	-0.0388916	-28.0595	CHG		NC_010448.4	68437020	68437080	61	0.000478376	0.0230297	-0.0225514	-160.518	CHH
NC_010457.5	131086586	131086641	56	0.0179954	0.113633	-0.0956372	-91.7013	CHG		NC_010448.4	69281923	69282053	131	0.00688615	0.0404083	-0.0335222	-193.426	CHH
NC_010457.5	131231517	131231649	133	0.015373	0.0721929	-0.0568199	-103.491	CHG		NC_010448.4	69887342	69887528	187	0.0005653	0.0407613	-0.040196	-426.535	CHH
NC_010457.5	131746080	131746170	91	0.0453807	0.000432086	0.0449486	90.7888	CHG		NC_010448.4	69889600	69889684	85	0.00252461	0.0334061	-0.0308815	-148.155	CHH
NC_010457.5	133143450	133143501	52	0.012052	0.108255	-0.0962031	-48.0577	CHG		NC_010448.4	70643519	70643716	198	0.0297988	0.00161227	0.0281865	380.836	CHH
NC_010457.5	133345363	133345424	62	0.0106237	0.0522215	-0.0415978	-58.6624	CHG		NC_010448.4	71022018	71022256	239	0.000931289	0.0423343	-0.041403	-531.087	CHH
NC_010457.5	133362342	133362441	100	0.00216951	0.0448754	-0.0427059	-80.3465	CHG		NC_010448.4	72155694	72155811	118	0.0288234	0.0028903	0.0259331	198.912	CHH
NC_010457.5	135368824	135368904	81	0.0013121	0.0739644	-0.0726523	-41.1307	CHG		NC_010448.4	72703572	72703728	157	0.00783979	0.0628593	-0.0550195	-254.357	CHH
NC_010457.5	135953284	135953335	52	0.00543934	0.0687995	-0.0633602	-68.3736	CHG		NC_010448.4	73310755	73310890	136	0.0606711	0.0191775	0.0414936	163.688	CHH
NC_010457.5	136226571	136226737	167	0.0380424	0.000415115	0.0376273	102.397	CHG		NC_010448.4	74096916	74096992	77	0.0435757	0.00987418	0.0337015	162.707	CHH
NC_010457.5	136255210	136255286	77	0.109603	0.000869799	0.108733	54.214	CHG		NC_010448.4	74652917	74652975	59	0.00083985	0.0212585	-0.0204187	-113.849	CHH
NC_010457.5	136419633	136419711	79	0.00082472	0.0288287	-0.028004	-23.9742	CHG		NC_010448.4	74894328	74894503	176	0.0225877	0.00118409	0.0214036	291.563	CHH
NC_010457.5	136606017	136606092	76	0.00157294	0.0280495	-0.0264766	-60.3209	CHG		NC_010448.4	75676236	75676329	94	0.0214465	0.000884765	0.0205618	139.403	CHH
NC_010457.5	137444726	137444855	130	0.00628157	0.0335475	-0.0272659	-100.647	CHG		NC_010448.4	75726574	75726634	61	0.00308407	0.0276221	-0.024538	-123.177	CHH
NC_010457.5	137682398	137682576	179	0.0137867	0.0722169	-0.0584301	-102.585	CHG		NC_010448.4	76429334	76429564	231	0.0339689	0.00118558	0.0327833	367.304	CHH
NC_010457.5	137857806	137857879	74	0.000326278	0.0209323	-0.020606	-36.3727	CHG		NC_010448.4	76872768	76872845	78	0.00252899	0.0247148	-0.0221858	-124.291	CHH
NC_010457.5	138288966	138289049	84	0.0846432	0.0212445	0.0633987	38.2767	CHG		NC_010448.4	77171837	77171924	88	0.0307892	0.000717582	0.0300716	110.885	CHH
NC_010457.5	138465792	138465846	55	0.0335297	0.000464947	0.0330648	37.2483	CHG		NC_010448.4	77619648	77619751	104	0.0023525	0.0228008	-0.0204483	-148.584	CHH
NC_010457.5	138485866	138485954	89	0.114595	0.0251393	0.0894555	72.5188	CHG		NC_010448.4	79612790	79612926	137	0.0461917	0.00303535	0.0431563	293.113	CHH
NC_010458.4	489727	489822	96	0.000558517	0.0345275	-0.033969	-80.9589	CHG		NC_010448.4	81673558	81673614	57	0.045824	0.0112127	0.0346113	110.225	CHH
NC_010458.4	1041044	1041107	64	0.10055	0.051353	0.0491971	46.9503	CHG		NC_010448.4	82071497	82071579	83	0.00210402	0.0228109	-0.0207069	-148.697	CHH
NC_010458.4	3032901	3032962	62	0.00154244	0.121673	-0.12013	-28.0339	CHG		NC_010448.4	85977243	85977505	263	0.0372862	0.00585081	0.0314354	433.264	CHH
NC_010458.4	3805193	3805263	71	0.0221069	0.000192824	0.0219141	56.0936	CHG		NC_010448.4	86722944	86722994	51	0.0697936	0.0167834	0.0530103	95.1335	CHH
NC_010458.4	6024908	6024973	66	0.0450508	0.000674195	0.0443766	23.7031	CHG		NC_010448.4	86875818	86876096	279	0.0024374	0.0551343	-0.0526969	-437.383	CHH
NC_010458.4	6286923	6286986	64	0.000477306	0.137495	-0.137018	-35.8605	CHG		NC_010448.4	87423351	87423413	63	0.00071151	0.0246456	-0.0239341	-115.58	CHH
NC_010458.4	9523864	9523924	61	0.174812	0.000218163	0.174594	41.4102	CHG		NC_010448.4	87496334	87496471	138	0.0273988	0.00458116	0.0228177	250.534	CHH
NC_010458.4	22377444	22377525	82	0.0679588	0.00556729	0.0623915	72.4182	CHG		NC_010448.4	88038304	88038494	191	0.00251588	0.0301837	-0.0276678	-265.348	CHH
NC_010458.4	23613679	23613761	83	0.000304614	0.0357634	-0.0354588	-54.1497	CHG		NC_010448.4	88165927	88166038	112	0.00298046	0.0238417	-0.0208612	-218.596	CHH
NC_010458.4	23999844	23999906	63	0.0362087	0.00113501	0.0350737	39.3754	CHG		NC_010448.4	88291776	88291939	164	0.0323361	0.00162465	0.0307114	427.94	CHH
NC_010458.4	26542845	26542929	85	0.000319739	0.0852623	-0.0849426	-81.9735	CHG		NC_010448.4	88607627	88607756	130	0.0664909	0.00959244	0.0568985	218.691	CHH
NC_010458.4	44549839	44549889	51	0.000682339	0.0515043	-0.0508219	-47.6465	CHG		NC_010448.4	89425202	89425408	207	0.0380464	0.00338077	0.0346656	357.601	CHH
NC_010458.4	49399474	49399527	54	0.0242533	0.000178257	0.024075	32.5051	CHG		NC_010448.4	89962007	89962229	223	0.00239958	0.0371981	-0.0347985	-350.791	CHH
NC_010458.4	52753790	52753954	165	0.00883073	0.0460821	-0.0372514	-89.7588	CHG		NC_010448.4	93067301	93067500	200	0.0370982	0.00337906	0.0337192	480.355	CHH
NC_010458.4	53364064	53364128	65	0.0715051	0.021599	0.049906	47.9043	CHG		NC_010448.4	98961766	98961851	86	0.00584989	0.0365879	-0.0307381	-142.302	CHH
NC_010458.4	60962146	60962211	66	0.0276483	0.124943	-0.0972951	-65.0615	CHG		NC_010448.4	99749340	99749460	121	0.0247246	0.00167929	0.0230453	248.057	CHH
NC_010458.4	64142811	64142880	70	0.000289226	0.020522	-0.0202327	-42.5285	CHG		NC_010448.4	100298607	100298733	127	0.00131	0.0247276	-0.0234176	-273.549	CHH
NC_010458.4	68382647	68382704	58	0.037106	0.00035326	0.0367527	54.3927	CHG		NC_010448.4	100838666	100838979	314	0.0016362	0.0396122	-0.037976	-663.612	CHH
NC_010458.4	75383480	75383530	51	0.0291824	0.000316755	0.0288657	18.5595	CHG		NC_010448.4	102436013	102436139	127	0.0427579	0.0110565	0.0317014	274.443	CHH
NC_010458.4	75838131	75838201	71	0.0545194	0.000324767	0.0541946	88.5648	CHG		NC_010448.4	103778199	103778447	249	0.0320077	0.00113635	0.0308713	398.718	CHH
NC_010458.4	76296895	76296949	55	0.0312858	0.00335313	0.0279327	27.5712	CHG		NC_010448.4	105508453	105508588	136	0.00460589	0.0292994	-0.0246935	-227.845	CHH
NC_010458.4	77578750	77578932	183	0.150045	0.00273964	0.147305	148.844	CHG		NC_010448.4	105887620	105887807	188	0.0688936	0.00752843	0.0613652	273.136	CHH
NC_010458.4	78362759	78362827	69	0.0430751	0.011057	0.0320181	55.9594	CHG		NC_010448.4	106421771	106422038	268	0.00710551	0.0395458	-0.0324403	-412.507	CHH
NC_010459.5	3801975	3802035	61	0.000604146	0.0207095	-0.0201053	-51.963	CHG		NC_010448.4	106548824	106548998	175	0.0266517	0.00221534	0.0244363	275.168	CHH
NC_010459.5	8817381	8817483	103	0.0225849	0.148621	-0.126037	-75.1224	CHG		NC_010448.4	107659199	107659368	170	0.00365038	0.0278394	-0.024189	-215.243	CHH
NC_010459.5	8839340	8839428	89	0.00935404	0.0572438	-0.0478897	-78.9768	CHG		NC_010448.4	109635109	109635416	308	0.00226858	0.0296736	-0.027405	-573.805	CHH
NC_010459.5	9342396	9342460	65	0.00123442	0.0298197	-0.0285853	-40.7006	CHG		NC_010448.4	110116063	110116186	124	0.00672073	0.0374984	-0.0307777	-169.904	CHH
NC_010459.5	11454967	11455020	54	0.0389293	0.000728474	0.0382008	30.6379	CHG		NC_010448.4	111994462	111994636	175	0.0247779	0.00193837	0.0228395	213.384	CHH
NC_010459.5	11752186	11752236	51	0.00433681	0.106434	-0.102097	-55.8918	CHG		NC_010448.4	118479228	118479305	78	0.028933	0.00331357	0.0256194	118.891	CHH
NC_010459.5	12418554	12418608	55	0.00077982	0.0434235	-0.0426437	-34.9209	CHG		NC_010448.4	120183917	120184105	189	0.00297678	0.025274	-0.0222973	-292.52	CHH
NC_010459.5	12523658	12523723	66	0.000554771	0.0453674	-0.0448126	-75.2759	CHG		NC_010448.4	122088442	122088559	118	0.00521502	0.0348662	-0.0296512	-119.601	CHH
NC_010459.5	12558061	12558117	57	0.0271331	0.00037346	0.0267596	48.4297	CHG		NC_010448.4	125250362	125250462	101	0.0229078	0.000708271	0.0221996	115.832	CHH
NC_010459.5	13813130	13813194	65	0.00132052	0.0297763	-0.0284558	-66.5808	CHG		NC_010448.4	129193362	129193539	178	0.00405192	0.0367134	-0.0326615	-321.101	CHH
NC_010459.5	14066953	14067003	51	0.0812168	0.016338	0.0648788	36.7853	CHG		NC_010448.4	129361430	129361728	299	0.00279447	0.0336384	-0.0308439	-591.77	CHH
NC_010459.5	15898102	15898197	96	0.0291834	0.000256533	0.0289268	65.1225	CHG		NC_010448.4	136035345	136035441	97	0.0247808	0.00069063	0.0240902	132.27	CHH
NC_010459.5	16035821	16035952	132	0.0126505	0.114865	-0.102214	-115.979	CHG		NC_010448.4	137952328	137952381	54	0.0310136	0.00363414	0.0273794	103.449	CHH
NC_010459.5	28354950	28355031	82	0.00432624	0.0256642	-0.021338	-57.1604	CHG		NC_010448.4	142491155	142491265	111	0.00284527	0.0335471	-0.0307019	-206.435	CHH
NC_010459.5	28768701	28768760	60	0.0684153	0.0152327	0.0531826	53.7256	CHG		NC_010448.4	144320385	144320467	83	0.0376989	0.00133925	0.0363596	155.653	CHH
NC_010459.5	28933976	28934051	76	0.0380321	0.0945137	-0.0564816	-66.6462	CHG		NC_010448.4	144887736	144887852	117	0.000632653	0.0246762	-0.0240436	-193.189	CHH
NC_010459.5	36345879	36345945	67	0.0294654	0.000517109	0.0289483	80.1604	CHG		NC_010448.4	145058888	145058968	81	0.000883599	0.0257912	-0.0249076	-136.279	CHH
NC_010459.5	36411644	36411716	73	0.00186219	0.0807638	-0.0789016	-41.2028	CHG		NC_010448.4	145292019	145292186	168	0.0037991	0.0304103	-0.0266112	-191.611	CHH
NC_010459.5	46799745	46799798	54	0.0477064	0.000563236	0.0471432	83.196	CHG		NC_010448.4	145310880	145310956	77	0.0346897	0.000533581	0.0341561	152.237	CHH
NC_010459.5	48025822	48025882	61	0.00049061	0.0265859	-0.0260953	-57.7256	CHG		NC_010448.4	145561315	145561384	70	0.00916479	0.0423116	-0.0331468	-217.598	CHH
NC_010459.5	48380624	48380795	172	0.0445811	0.00375363	0.0408274	136.306	CHG		NC_010448.4	145724902	145724984	83	0.0128117	0.0422327	-0.029421	-137.358	CHH
NC_010459.5	49271210	49271262	53	0.0492699	0.0117144	0.0375555	49.464	CHG		NC_010448.4	146201631	146201729	99	0.0371157	0.00563553	0.0314802	121.15	CHH
NC_010459.5	52673160	52673273	114	0.0339237	0.000649849	0.0332739	62.7882	CHG		NC_010448.4	146275794	146275896	103	0.00406671	0.0244904	-0.0204237	-112.9	CHH
NC_010459.5	53618092	53618149	58	0.000822197	0.0295314	-0.0287092	-37.758	CHG		NC_010448.4	146895980	146896052	73	0.00058098	0.0279025	-0.0273215	-169.898	CHH
NC_010459.5	55545855	55546003	149	0.0655066	0.00021634	0.0652902	123.395	CHG		NC_010448.4	148594666	148594725	60	0.00420996	0.0300337	-0.0258237	-120.318	CHH
NC_010459.5	56722567	56722620	54	0.0849272	0.0156791	0.0692481	52.8687	CHG		NC_010448.4	149443833	149443928	96	0.00766345	0.0533869	-0.0457234	-161.645	CHH
NC_010459.5	56766764	56766819	56	0.0262149	0.000985354	0.0252296	40.637	CHG		NC_010448.4	149648154	149648230	77	0.0341309	0.00839128	0.0257396	138.539	CHH
NC_010459.5	57905344	57905402	59	0.0344297	0.0118092	0.0226205	31.4186	CHG		NC_010448.4	151199411	151199500	90	0.00169088	0.0236555	-0.0219646	-165.086	CHH
NC_010459.5	59745399	59745450	52	0.00544383	0.0443231	-0.0388793	-25.3304	CHG		NC_010448.4	152819306	152819376	71	0.0051146	0.0255719	-0.0204573	-139.405	CHH
NC_010459.5	60941853	60942003	151	0.000486272	0.0471853	-0.046699	-186.95	CHG		NC_010448.4	153023863	153024053	191	0.00242829	0.0344812	-0.0320529	-310.935	CHH
NC_010459.5	61145307	61145375	69	0.0443661	0.000742328	0.0436238	50.9549	CHG		NC_010448.4	153966395	153966534	140	0.0612524	0.00127598	0.0599764	219.966	CHH
NC_010459.5	61190826	61190879	54	0.0535648	0.000504264	0.0530606	70.8118	CHG		NC_010448.4	154342037	154342317	281	0.0284279	0.00381173	0.0246161	550.748	CHH
NC_010459.5	62547920	62547979	60	0.0265042	0.00329014	0.023214	37.5433	CHG		NC_010448.4	155792424	155792690	267	0.0014562	0.030203	-0.0287468	-407.471	CHH
NC_010459.5	62939325	62939413	89	0.0315595	0.00372808	0.0278314	76.6376	CHG		NC_010448.4	158645451	158645516	66	0.0373773	0.00661924	0.030758	103.852	CHH
NC_010459.5	63130925	63131018	94	0.0292635	0.000467106	0.0287964	54.6882	CHG		NC_010448.4	158921873	158921932	60	0.019374	0.0584937	-0.0391197	-117.989	CHH
NC_010460.4	1032575	1032667	93	0.00050413	0.0287782	-0.0282741	-29.9484	CHG		NC_010448.4	159616896	159616964	69	0.0397035	0.00796358	0.0317399	158.113	CHH
NC_010460.4	4100743	4100847	105	0.00511074	0.0814897	-0.076379	-96.5066	CHG		NC_010448.4	160880169	160880463	295	0.00161875	0.032472	-0.0308533	-562.819	CHH
NC_010460.4	4113506	4113564	59	0.000772673	0.111474	-0.110702	-35.4368	CHG		NC_010448.4	161154456	161154887	432	0.0134157	0.0567432	-0.0433275	-544.226	CHH
NC_010460.4	5449321	5449389	69	0.00617416	0.132476	-0.126302	-36.0255	CHG		NC_010448.4	161154955	161155131	177	0.0224596	0.0754443	-0.0529848	-223.709	CHH
NC_010460.4	5487179	5487287	109	0.000353557	0.0275157	-0.0271621	-63.2955	CHG		NC_010448.4	161155392	161155947	556	0.0125188	0.0575006	-0.0449818	-734.46	CHH
NC_010460.4	6978377	6978441	65	0.0481731	0.000394639	0.0477785	57.1204	CHG		NC_010448.4	161156116	161156401	286	0.00584735	0.0351879	-0.0293405	-478.37	CHH
NC_010460.4	17037232	17037320	89	0.0276407	0.00184377	0.0257969	40.2377	CHG		NC_010448.4	161158348	161158545	198	0.00335787	0.034197	-0.0308392	-284.283	CHH
NC_010460.4	19445363	19445414	52	0.034304	0.00148264	0.0328213	38.9376	CHG		NC_010448.4	161159107	161159476	370	0.00685691	0.0437635	-0.0369066	-411.487	CHH
NC_010460.4	19713076	19713195	120	0.0481702	0.000467452	0.0477028	165.001	CHG		NC_010448.4	161159634	161159964	331	0.00608278	0.0407668	-0.034684	-454.52	CHH
NC_010460.4	22115842	22115950	109	0.177295	0.0024355	0.17486	60.734	CHG		NC_010448.4	161160042	161160402	361	0.00682291	0.042757	-0.0359341	-444.82	CHH
NC_010460.4	24910531	24910599	69	0.0338388	0.000253824	0.033585	29.0793	CHG		NC_010448.4	161161845	161162086	242	0.00731795	0.0379744	-0.0306565	-276.771	CHH
NC_010460.4	37568660	37568713	54	0.00310675	0.0354474	-0.0323407	-69.47	CHG		NC_010448.4	161162459	161162987	529	0.00278242	0.0504509	-0.0476684	-610.286	CHH
NC_010460.4	45267695	45267824	130	0.0856515	0.00101581	0.0846357	54.8893	CHG		NC_010448.4	161163924	161164098	175	0.00473276	0.0327986	-0.0280659	-214.31	CHH
NC_010460.4	46144427	46144486	60	0.000712511	0.0430473	-0.0423348	-65.8145	CHG		NC_010448.4	164106624	164106771	148	0.00158675	0.0288893	-0.0273026	-335.145	CHH
NC_010460.4	48818659	48818715	57	0.0373047	0.000534761	0.0367699	75.9646	CHG		NC_010448.4	164109605	164109669	65	0.00755566	0.0339551	-0.0263995	-133.883	CHH
NC_010460.4	50114274	50114351	78	0.0691543	0.0318375	0.0373168	42.4503	CHG		NC_010448.4	164211610	164211686	77	0.0442021	0.00945684	0.0347453	102.733	CHH
NC_010460.4	50752062	50752141	80	0.0807998	0.000574674	0.0802251	49.0379	CHG		NC_010448.4	164987939	164988026	88	0.0237752	0.000622898	0.0231523	103.856	CHH
NC_010461.5	1704876	1704944	69	0.0243511	0.000520918	0.0238302	53.3168	CHG		NC_010448.4	165270423	165270626	204	0.0117583	0.0459402	-0.034182	-274.516	CHH
NC_010461.5	2685518	2685574	57	0.0225113	0.000602058	0.0219093	22.5815	CHG		NC_010448.4	165520543	165520762	220	0.0570884	0.0129731	0.0441153	304.68	CHH
NC_010461.5	3135713	3135804	92	0.00139494	0.152277	-0.150882	-91.0072	CHG		NC_010448.4	166399336	166399394	59	0.0320284	0.00145167	0.0305767	111.989	CHH
NC_010461.5	4090597	4090656	60	0.000879368	0.0665731	-0.0656938	-23.6889	CHG		NC_010448.4	166722338	166722414	77	0.0359967	0.00476443	0.0312323	201.468	CHH
NC_010461.5	4710852	4710934	83	0.000991683	0.0555949	-0.0546033	-69.3598	CHG		NC_010448.4	166942375	166942701	327	0.00583247	0.053326	-0.0474936	-692.545	CHH
NC_010461.5	6444371	6444439	69	0.000459403	0.0261759	-0.0257165	-62.0317	CHG		NC_010448.4	167620604	167620668	65	0.0383326	0.00573888	0.0325937	123.468	CHH
NC_010461.5	6496411	6496497	87	0.0436385	0.01772	0.0259185	54.9263	CHG		NC_010448.4	167681288	167681348	61	0.0421241	0.00441067	0.0377134	124.516	CHH
NC_010461.5	6635753	6635853	101	0.067837	0.00881378	0.0590232	73.1543	CHG		NC_010448.4	169131204	169131408	205	0.00155514	0.0594783	-0.0579232	-456.127	CHH
NC_010461.5	8273618	8273674	57	0.035939	0.00477888	0.0311601	45.6533	CHG		NC_010448.4	169131654	169131750	97	0.00344103	0.0334603	-0.0300193	-127.476	CHH
NC_010461.5	8547474	8547573	100	0.0389148	0.000631959	0.0382829	78.6463	CHG		NC_010448.4	169153668	169153860	193	0.0329627	0.0025619	0.0304008	380.543	CHH
NC_010461.5	9365356	9365425	70	0.0291339	0.000574237	0.0285597	29.1549	CHG		NC_010448.4	169242620	169242737	118	0.0367018	0.00761129	0.0290905	286.413	CHH
NC_010461.5	10255823	10255874	52	0.117795	0.000528257	0.117267	52.4232	CHG		NC_010448.4	169580981	169581069	89	0.00350483	0.0267558	-0.023251	-163.338	CHH
NC_010461.5	16340349	16340469	121	0.000456249	0.0426097	-0.0421534	-61.1724	CHG		NC_010448.4	169638849	169638965	117	0.00816321	0.0369795	-0.0288163	-184.099	CHH
NC_010461.5	17236494	17236594	101	0.000623376	0.0484249	-0.0478015	-27.2673	CHG		NC_010449.5	1273	1442	170	0.00289768	0.0314347	-0.028537	-185.518	CHH
NC_010461.5	19034767	19034825	59	0.0245518	0.000718116	0.0238336	31.1275	CHG		NC_010449.5	839846	840184	339	0.00232689	0.027066	-0.0247391	-489.623	CHH
NC_010461.5	25040728	25040845	118	0.0797932	0.000805926	0.0789873	84.1671	CHG		NC_010449.5	842313	842414	102	0.00419466	0.0314262	-0.0272316	-217.941	CHH
NC_010461.5	26372596	26372655	60	0.0423585	0.000343903	0.0420146	35.0062	CHG		NC_010449.5	1034319	1034476	158	0.00374676	0.0267991	-0.0230523	-252.511	CHH
NC_010461.5	26599482	26599546	65	0.000383467	0.0260747	-0.0256912	-64.0005	CHG		NC_010449.5	1521398	1521524	127	0.00377915	0.0259056	-0.0221265	-245.658	CHH
NC_010461.5	29869578	29869755	178	0.00748061	0.0743068	-0.0668262	-58.4151	CHG		NC_010449.5	1625500	1625650	151	0.00207505	0.0246711	-0.022596	-231.142	CHH
NC_010461.5	31705156	31705257	102	0.0541155	0.000331911	0.0537836	104.437	CHG		NC_010449.5	2470078	2470150	73	0.000800919	0.0229316	-0.0221307	-104.442	CHH
NC_010461.5	35041029	35041127	99	0.114241	0.00508088	0.10916	38.0385	CHG		NC_010449.5	2724642	2724708	67	0.00509353	0.0303643	-0.0252708	-130.624	CHH
NC_010461.5	35508354	35508404	51	0.000548715	0.0322209	-0.0316722	-81.2347	CHG		NC_010449.5	4245618	4245702	85	0.0765323	0.0274379	0.0490944	156.745	CHH
NC_010461.5	35669571	35669708	138	0.0437859	0.000622505	0.0431634	102.884	CHG		NC_010449.5	4310651	4310737	87	0.0393136	0.00711782	0.0321958	125.559	CHH
NC_010461.5	36255337	36255445	109	0.103177	0.0147757	0.0884016	40.6413	CHG		NC_010449.5	5046270	5046329	60	0.0819126	0.0144542	0.0674585	122.379	CHH
NC_010461.5	38556096	38556177	82	0.000688334	0.0302551	-0.0295668	-67.1658	CHG		NC_010449.5	5157488	5157557	70	0.00868173	0.035934	-0.0272523	-127.583	CHH
NC_010461.5	38878306	38878423	118	0.0003063	0.0353082	-0.0350019	-94.7934	CHG		NC_010449.5	5251983	5252150	168	0.0341178	0.00296872	0.0311491	246.614	CHH
NC_010461.5	39191401	39191473	73	0.0527005	0.000249025	0.0524515	69.4042	CHG		NC_010449.5	5328216	5328267	52	0.035725	0.00821037	0.0275146	112.769	CHH
NC_010461.5	41070170	41070271	102	0.0045895	0.0417584	-0.0371689	-81.7792	CHG		NC_010449.5	5487595	5487687	93	0.0375938	0.00129879	0.036295	279.371	CHH
NC_010461.5	41180796	41180886	91	0.0586101	0.000251661	0.0583584	82.7545	CHG		NC_010449.5	5534522	5534573	52	0.0394299	0.0135228	0.0259072	122.385	CHH
NC_010461.5	41276708	41276758	51	0.0686212	0.00359639	0.0650248	28.8747	CHG		NC_010449.5	6622368	6622548	181	0.0359693	0.00315629	0.0328131	250.5	CHH
NC_010461.5	41439447	41439534	88	0.0759666	0.000302478	0.0756642	38.5962	CHG		NC_010449.5	6863813	6863919	107	0.0387101	0.0128699	0.0258402	155.269	CHH
NC_010461.5	41925843	41925923	81	0.0490246	0.000337153	0.0486875	88.4255	CHG		NC_010449.5	7619118	7619180	63	0.031159	0.00340804	0.0277509	109.107	CHH
NC_010461.5	41926458	41926527	70	0.0770564	0.00347028	0.0735862	37.6926	CHG		NC_010449.5	7682459	7682574	116	0.0422558	0.00857573	0.03368	218.933	CHH
NC_010461.5	42051034	42051113	80	0.000569804	0.0222265	-0.0216567	-46.9092	CHG		NC_010449.5	7816068	7816147	80	0.0294502	0.000548575	0.0289017	127.725	CHH
NC_010461.5	42731204	42731381	178	0.0477741	0.000612206	0.0471619	109.21	CHG		NC_010449.5	7881102	7881204	103	0.00315223	0.0354619	-0.0323097	-170.386	CHH
NC_010461.5	43410473	43410559	87	0.00446749	0.085393	-0.0809256	-53.7593	CHG		NC_010449.5	8362566	8362748	183	0.0331973	0.00162414	0.0315732	302.022	CHH
NC_010461.5	43438130	43438218	89	0.0592751	0.00174936	0.0575257	62.6464	CHG		NC_010449.5	8903148	8903202	55	0.028745	0.00590984	0.0228352	126.215	CHH
NC_010461.5	44581220	44581290	71	0.00146559	0.0388783	-0.0374127	-80.2626	CHG		NC_010449.5	9682957	9683180	224	0.0397091	0.00241452	0.0372946	484.958	CHH
NC_010461.5	45072073	45072161	89	0.000690455	0.0287939	-0.0281034	-40.581	CHG		NC_010449.5	10375676	10375751	76	0.00178208	0.0379477	-0.0361657	-114.108	CHH
NC_010461.5	45337860	45337928	69	0.0375698	0.000335497	0.0372343	18.0859	CHG		NC_010449.5	10545157	10545256	100	0.00181914	0.0325716	-0.0307524	-177.371	CHH
NC_010461.5	45805632	45805727	96	0.0560725	0.00037452	0.0556979	44.4177	CHG		NC_010449.5	10617706	10617793	88	0.00403811	0.0342531	-0.030215	-143.447	CHH
NC_010461.5	47843019	47843115	97	0.068446	0.000410501	0.0680355	45.9447	CHG		NC_010449.5	11282905	11282962	58	0.0106625	0.0470073	-0.0363448	-134.484	CHH
NC_010461.5	49874137	49874194	58	0.00934048	0.0686599	-0.0593195	-60.7561	CHG		NC_010449.5	12464398	12464515	118	0.0358556	0.00380914	0.0320465	212.928	CHH
NC_010461.5	49945603	49945694	92	0.0743549	0.00071973	0.0736352	33.3665	CHG		NC_010449.5	12857286	12857366	81	0.0325207	0.00782259	0.0246981	125.429	CHH
NC_010461.5	51670930	51671000	71	0.000695113	0.0624705	-0.0617754	-57.1899	CHG		NC_010449.5	14175852	14176189	338	0.0024327	0.042946	-0.0405133	-630.243	CHH
NC_010461.5	51681209	51681366	158	0.000493997	0.118638	-0.118144	-58.3378	CHG		NC_010449.5	14248816	14248986	171	0.00389834	0.0278963	-0.0239979	-258.436	CHH
NC_010461.5	51720952	51721077	126	0.000445919	0.0463777	-0.0459318	-31.4308	CHG		NC_010449.5	14476059	14476156	98	0.0418976	0.0118307	0.0300669	130.808	CHH
NC_010461.5	52781237	52781331	95	0.007484	0.103885	-0.0964005	-63.486	CHG		NC_010449.5	16027057	16027126	70	0.000778538	0.02186	-0.0210814	-162.381	CHH
NC_010461.5	53206980	53207030	51	0.00100392	0.0372522	-0.0362483	-25.8353	CHG		NC_010449.5	16366768	16366973	206	0.00252208	0.0300169	-0.0274949	-334.943	CHH
NC_010461.5	54526744	54526805	62	0.000341	0.0674934	-0.0671524	-25.6829	CHG		NC_010449.5	16942549	16942654	106	0.00631142	0.0336849	-0.0273735	-194.318	CHH
NC_010461.5	55071500	55071565	66	0.00685057	0.0773077	-0.0704571	-48.3222	CHG		NC_010449.5	18348518	18348623	106	0.00207318	0.0355384	-0.0334652	-161.96	CHH
NC_010461.5	56454889	56454973	85	0.000352566	0.027284	-0.0269315	-25.842	CHG		NC_010449.5	18645486	18645821	336	0.0376416	0.00270565	0.034936	430.546	CHH
NC_010461.5	56630556	56630666	111	0.0219854	0.0915258	-0.0695404	-76.206	CHG		NC_010449.5	19559636	19559792	157	0.025473	0.000509149	0.0249638	234.695	CHH
NC_010461.5	57144223	57144296	74	0.0244442	0.000425568	0.0240186	61.4287	CHG		NC_010449.5	20125592	20125843	252	0.00345865	0.0255646	-0.0221059	-360.281	CHH
NC_010461.5	57187140	57187240	101	0.103764	0.025936	0.0778278	27.4747	CHG		NC_010449.5	20965392	20965457	66	0.000991464	0.0289433	-0.0279519	-131.982	CHH
NC_010461.5	57418957	57419026	70	0.0460822	0.000588446	0.0454938	44.65	CHG		NC_010449.5	21530742	21530933	192	0.0270176	0.000590252	0.0264274	245.739	CHH
NC_010461.5	61870009	61870069	61	0.0265802	0.000461029	0.0261192	32.3179	CHG		NC_010449.5	23328488	23328671	184	0.00162745	0.0257607	-0.0241333	-292.112	CHH
NC_010461.5	63308407	63308506	100	0.0257328	0.000282425	0.0254504	30.6085	CHG		NC_010449.5	23374455	23374520	66	0.0280528	0.00441226	0.0236405	149.453	CHH
NC_010461.5	67963255	67963385	131	0.0889911	0.000489285	0.0885018	27.0217	CHG		NC_010449.5	24304916	24305010	95	0.0608736	0.00116801	0.0597056	173.296	CHH
NC_010461.5	68991104	68991177	74	0.000576592	0.0283495	-0.0277729	-17.5178	CHG		NC_010449.5	27918196	27918338	143	0.0031857	0.029061	-0.0258753	-215.885	CHH
NC_010461.5	72565958	72566083	126	0.0201953	0.203042	-0.182847	-24.4519	CHG		NC_010449.5	29045116	29045244	129	0.00284321	0.0266288	-0.0237856	-184.382	CHH
NC_010461.5	73749736	73749802	67	0.0255899	0.163172	-0.137582	-55.0336	CHG		NC_010449.5	30067938	30068287	350	0.00490517	0.0511074	-0.0462022	-750.705	CHH
NC_010461.5	76969854	76969906	53	0.000478833	0.0527175	-0.0522386	-25.7925	CHG		NC_010449.5	33206394	33206514	121	0.0327229	0.00941049	0.0233124	260.736	CHH
NC_010461.5	77088002	77088058	57	0.021209	0.000470061	0.0207389	22.2042	CHG		NC_010449.5	33459913	33460089	177	0.0310027	0.00151778	0.029485	294.532	CHH
NC_010461.5	77189548	77189616	69	0.00135435	0.0626418	-0.0612874	-36.3806	CHG		NC_010449.5	34776021	34776081	61	0.00167826	0.026545	-0.0248668	-108.053	CHH
NC_010461.5	78246848	78246900	53	0.000845403	0.0322235	-0.0313781	-20.333	CHG		NC_010449.5	34781969	34782145	177	0.00164335	0.0303499	-0.0287066	-203.799	CHH
NC_010461.5	79304325	79304405	81	0.00045769	0.0254834	-0.0250257	-23.8397	CHG		NC_010449.5	35391998	35392064	67	0.0425139	0.0108901	0.0316239	184.672	CHH
NC_010461.5	81796890	81796997	108	0.00103525	0.222665	-0.22163	-35.633	CHG		NC_010449.5	36079295	36079382	88	0.00326699	0.0260201	-0.0227531	-114.114	CHH
NC_010461.5	82313673	82313741	69	0.0858535	0.00101029	0.0848433	49.0148	CHG		NC_010449.5	36622358	36622472	115	0.00496649	0.0280459	-0.0230794	-237.325	CHH
NC_010461.5	86130127	86130181	55	0.0663414	0.000659202	0.0656822	21.6895	CHG		NC_010449.5	36661564	36661854	291	0.00397427	0.0368038	-0.0328295	-595.595	CHH
NC_010461.5	88520421	88520556	136	0.109072	0.000275558	0.108796	27.6045	CHG		NC_010449.5	37510130	37510243	114	0.0564785	0.0163242	0.0401543	108.863	CHH
NC_010461.5	90259187	90259320	134	0.042574	0.00084412	0.0417299	90.2873	CHG		NC_010449.5	38758059	38758188	130	0.00382892	0.037893	-0.0340641	-152.013	CHH
NC_010461.5	90277432	90277484	53	0.0672453	0.00608883	0.0611565	38.9467	CHG		NC_010449.5	39095336	39095613	278	0.0419021	0.00311686	0.0387852	785.173	CHH
NC_010461.5	90848089	90848270	182	0.0574356	0.00181049	0.0556252	140.063	CHG		NC_010449.5	39298147	39298361	215	0.00201879	0.0229881	-0.0209693	-460.055	CHH
NC_010461.5	90930576	90930697	122	0.00366601	0.0496486	-0.0459825	-81.2644	CHG		NC_010449.5	39367500	39367732	233	0.0416534	0.00350145	0.038152	418.877	CHH
NC_010461.5	95924596	95924693	98	0.00808124	0.0962561	-0.0881748	-46.3656	CHG		NC_010449.5	39563806	39563856	51	0.00543878	0.0546097	-0.049171	-142.513	CHH
NC_010461.5	96412031	96412110	80	0.0085743	0.0563599	-0.0477856	-50.9804	CHG		NC_010449.5	39627069	39627127	59	0.0413149	0.0165702	0.0247447	116.099	CHH
NC_010461.5	96414904	96415000	97	0.00808606	0.0470193	-0.0389333	-100.392	CHG		NC_010449.5	40310187	40310240	54	0.0167182	0.0756181	-0.0588999	-101.324	CHH
NC_010461.5	96426476	96426542	67	0.000603895	0.0917146	-0.0911107	-59.0867	CHG		NC_010449.5	40639422	40639570	149	0.000975157	0.0244318	-0.0234567	-191.565	CHH
NC_010461.5	97087908	97087958	51	0.0394166	0.000281477	0.0391351	45.4378	CHG		NC_010449.5	40701246	40701317	72	0.0300541	0.00556942	0.0244846	156.995	CHH
NC_010461.5	97807855	97807920	66	0.00550442	0.0539966	-0.0484922	-55.8529	CHG		NC_010449.5	40798028	40798179	152	0.00417911	0.0264205	-0.0222414	-234.855	CHH
NC_010461.5	98224175	98224306	132	0.0520777	0.000467104	0.0516106	103.666	CHG		NC_010449.5	40975974	40976055	82	0.00259313	0.0277397	-0.0251465	-151.365	CHH
NC_010461.5	101302157	101302216	60	0.000631513	0.0398003	-0.0391688	-15.5714	CHG		NC_010449.5	41669715	41669827	113	0.00507746	0.0382523	-0.0331748	-244.833	CHH
NC_010461.5	101319743	101319804	62	0.276143	0.000361825	0.275782	32.347	CHG		NC_010449.5	42199615	42199774	160	0.00195607	0.0248558	-0.0228997	-258.058	CHH
NC_010461.5	105905465	105905541	77	0.0347272	0.000660365	0.0340668	30.3337	CHG		NC_010449.5	42997022	42997169	148	0.000793654	0.0306878	-0.0298942	-165.604	CHH
NC_010461.5	106232177	106232321	145	0.0474361	0.00406163	0.0433744	125.046	CHG		NC_010449.5	43295519	43295702	184	0.0285857	0.0041619	0.0244238	298.638	CHH
NC_010461.5	106241709	106241786	78	0.000594952	0.0282644	-0.0276695	-45.9586	CHG		NC_010449.5	43709961	43710115	155	0.0249547	0.00159057	0.0233641	219.588	CHH
NC_010461.5	108546528	108546653	126	0.00117766	0.0567045	-0.0555268	-111.525	CHG		NC_010449.5	46433928	46434060	133	0.023389	0.00177148	0.0216175	200.579	CHH
NC_010461.5	108905274	108905362	89	0.000499407	0.128746	-0.128247	-31.766	CHG		NC_010449.5	49699604	49699698	95	0.0484072	0.00734549	0.0410617	173.382	CHH
NC_010461.5	109576494	109576594	101	0.000381089	0.0502866	-0.0499056	-73.7163	CHG		NC_010449.5	49755843	49756001	159	0.00338995	0.0235841	-0.0201942	-265.864	CHH
NC_010461.5	110753850	110753911	62	0.00106681	0.0253646	-0.0242978	-42.9238	CHG		NC_010449.5	50141768	50141819	52	0.000983074	0.0890648	-0.0880817	-38.3454	CHH
NC_010461.5	110897589	110897641	53	0.000931224	0.0439861	-0.0430548	-31.9764	CHG		NC_010449.5	51652835	51653343	509	0.00258134	0.0339404	-0.0313591	-710.82	CHH
NC_010461.5	110955399	110955455	57	0.0760511	0.00101805	0.0750331	22.3658	CHG		NC_010449.5	52553839	52553951	113	0.00492077	0.0275864	-0.0226656	-177.6	CHH
NC_010461.5	112029318	112029394	77	0.0534796	0.00427708	0.0492025	42.1289	CHG		NC_010449.5	53798723	53798801	79	0.00252718	0.0274965	-0.0249693	-139.8	CHH
NC_010461.5	112515071	112515147	77	0.000861916	0.0555561	-0.0546942	-46.6082	CHG		NC_010449.5	56583278	56583637	360	0.0186544	0.0652585	-0.0466041	-383.121	CHH
NC_010461.5	113519591	113519671	81	0.101391	0.00740508	0.0939857	111.104	CHG		NC_010449.5	59997527	59997795	269	0.00180791	0.0370542	-0.0352463	-619.35	CHH
NC_010461.5	113797287	113797373	87	0.0379862	0.000246029	0.0377402	43.9749	CHG		NC_010449.5	60019749	60019906	158	0.00345418	0.0261174	-0.0226632	-264.755	CHH
NC_010461.5	120797954	120798005	52	0.000493472	0.0264532	-0.0259597	-38.8784	CHG		NC_010449.5	60475392	60475466	75	0.0235998	0.00241041	0.0211894	110.872	CHH
NC_010461.5	122046415	122046596	182	0.0492144	0.00174356	0.0474708	193.458	CHG		NC_010449.5	61594368	61594462	95	0.0215508	0.000916499	0.0206343	148.215	CHH
NC_010461.5	122080837	122080932	96	0.0260669	0.000236442	0.0258305	42.5807	CHG		NC_010449.5	63101670	63101883	214	0.0350338	0.00201944	0.0330143	312.695	CHH
NC_010461.5	122169558	122169736	179	0.00235366	0.0416566	-0.0393029	-199.408	CHG		NC_010449.5	63916848	63916957	110	0.0210457	0.000800434	0.0202453	174.28	CHH
NC_010461.5	122539051	122539136	86	0.000337863	0.0644746	-0.0641367	-50.7363	CHG		NC_010449.5	64093160	64093408	249	0.0342563	0.000957621	0.0332986	528.093	CHH
NC_010461.5	124285181	124285268	88	0.0244988	0.000449876	0.0240489	52.843	CHG		NC_010449.5	64390873	64390973	101	0.00151606	0.0268309	-0.0253149	-155.781	CHH
NC_010461.5	124292331	124292394	64	0.0281351	0.000694308	0.0274408	81.7104	CHG		NC_010449.5	64960161	64960417	257	0.0372302	0.00268528	0.0345449	582.882	CHH
NC_010461.5	124299552	124299608	57	0.00318445	0.0497327	-0.0465482	-50.6031	CHG		NC_010449.5	65245427	65245519	93	0.0132812	0.045511	-0.0322297	-114.857	CHH
NC_010461.5	124507970	124508085	116	0.0387785	0.000535536	0.038243	93.1291	CHG		NC_010449.5	65925739	65925831	93	0.0044366	0.027391	-0.0229544	-156.706	CHH
NC_010461.5	125141482	125141544	63	0.0362711	0.00106369	0.0352074	83.7495	CHG		NC_010449.5	68753002	68753155	154	0.0283547	0.00296786	0.0253868	205.145	CHH
NC_010462.3	3662001	3662068	68	0.000520386	0.021305	-0.0207846	-39.9286	CHG		NC_010449.5	72000883	72001044	162	0.00119032	0.0236263	-0.022436	-262.193	CHH
NC_010462.3	7141867	7141952	86	0.0645495	0.000914873	0.0636346	44.2154	CHG		NC_010449.5	73927518	73927747	230	0.0294321	0.00204574	0.0273864	432.515	CHH
NC_010462.3	20183723	20183849	127	0.0212201	0.000402682	0.0208175	41.9133	CHG		NC_010449.5	75756167	75756308	142	0.00241913	0.0371037	-0.0346846	-243.78	CHH
NC_010462.3	23827346	23827455	110	0.0218793	0.000233693	0.0216456	38.2419	CHG		NC_010449.5	76176075	76176145	71	0.00643178	0.0435297	-0.0370979	-244.206	CHH
NW_018084833.1	1773636	1773862	227	0.0424674	0.00292485	0.0395425	216.813	CHG		NC_010449.5	80758724	80758924	201	0.0371851	0.0024132	0.0347719	312.963	CHH
NW_018084861.1	16606	16659	54	0.000325989	0.0234225	-0.0230965	-34.3285	CHG		NC_010449.5	82274892	82275054	163	0.00124116	0.0236317	-0.0223905	-213.994	CHH
NW_018084887.1	27813	27874	62	0.0421564	0.000244566	0.0419118	29.9861	CHG		NC_010449.5	82275200	82275381	182	0.00810911	0.0333897	-0.0252806	-296.847	CHH
NW_018084901.1	917117	917189	73	0.0351004	0.00373799	0.0313624	57.5574	CHG		NC_010449.5	83004792	83005640	849	0.00576875	0.0423424	-0.0365737	-1292.39	CHH
NW_018084972.1	14544	14661	118	0.0453571	0.00054412	0.044813	48.6959	CHG		NC_010449.5	83011263	83011597	335	0.00503751	0.0363074	-0.0312699	-566.059	CHH
NW_018084979.1	1637848	1638023	176	0.00313212	0.035183	-0.0320509	-202.705	CHG		NC_010449.5	83012588	83012780	193	0.00472397	0.0354538	-0.0307298	-215.712	CHH
NW_018084979.1	2523385	2523450	66	0.0212436	0.000317592	0.020926	52.4234	CHG		NC_010449.5	83013004	83013251	248	0.00583898	0.0437274	-0.0378884	-444.851	CHH
NW_018084979.1	3487890	3487977	88	0.030501	0.000405002	0.030096	75.047	CHG		NC_010449.5	83726394	83726503	110	0.0045104	0.0272672	-0.0227568	-178.098	CHH
NW_018084980.1	24371	24459	89	0.0245712	0.000278921	0.0242923	21.4012	CHG		NC_010449.5	83921266	83921440	175	0.0047155	0.0457248	-0.0410093	-410.121	CHH
NW_018085117.1	52543	52637	95	0.0132364	0.14791	-0.134674	-80.1431	CHG		NC_010449.5	83930313	83930420	108	0.00218748	0.0263605	-0.024173	-173.518	CHH
NW_018085134.1	18249	18302	54	0.0267353	0.000496826	0.0262384	19.0677	CHG		NC_010449.5	83931683	83931847	165	0.00447621	0.0326342	-0.028158	-288.355	CHH
NW_018085183.1	18292	18392	101	0.0230947	0.000365427	0.0227293	51.426	CHG		NC_010449.5	84099081	84099337	257	0.00574628	0.0406156	-0.0348693	-289.809	CHH
NW_018085207.1	58993	59053	61	0.0380514	0.000915027	0.0371364	21.7659	CHG		NC_010449.5	84283573	84283783	211	0.00793383	0.0595703	-0.0516365	-453.464	CHH
NW_018085237.1	1373202	1373327	126	0.0298602	0.000353487	0.0295068	27.1741	CHG		NC_010449.5	84416598	84416735	138	0.00805405	0.0365389	-0.0284848	-167.069	CHH
NW_018085343.1	2897	2985	89	0.000322517	0.0272852	-0.0269627	-29.6172	CHG		NC_010449.5	84790931	84791111	181	0.00402219	0.0382255	-0.0342033	-305.704	CHH
NW_018085344.1	723616	723738	123	0.0320657	0.000822662	0.0312431	97.5432	CHG		NC_010449.5	84869003	84869294	292	0.00309452	0.0272311	-0.0241366	-477.456	CHH
										NC_010449.5	84869893	84870087	195	0.00421433	0.0309664	-0.0267521	-241.36	CHH
										NC_010449.5	84870290	84870506	217	0.00462022	0.0485391	-0.0439189	-350.689	CHH
										NC_010449.5	84871013	84871199	187	0.00279075	0.0355028	-0.0327121	-277.564	CHH
										NC_010449.5	85802063	85802145	83	0.0130802	0.0515139	-0.0384337	-196.803	CHH
										NC_010449.5	88176661	88176746	86	0.00228128	0.0272436	-0.0249623	-157.033	CHH
										NC_010449.5	88609782	88609873	92	0.00196777	0.0222934	-0.0203256	-116.684	CHH
										NC_010449.5	88681958	88682087	130	0.000684489	0.0211905	-0.020506	-197.241	CHH
										NC_010449.5	89727852	89727985	134	0.00359648	0.0294398	-0.0258433	-229.206	CHH
										NC_010449.5	91408803	91408970	168	0.019513	0.0811016	-0.0615886	-203.779	CHH
										NC_010449.5	92253058	92253205	148	0.00785807	0.0364884	-0.0286303	-318.4	CHH
										NC_010449.5	92442391	92442555	165	0.0348466	0.00478049	0.0300661	292.34	CHH
										NC_010449.5	92461819	92461872	54	0.0356828	0.0107575	0.0249253	103.638	CHH
										NC_010449.5	92558446	92558504	59	0.0420167	0.00270631	0.0393104	156.527	CHH
										NC_010449.5	92668151	92668342	192	0.00447976	0.0307725	-0.0262927	-393.432	CHH
										NC_010449.5	93228433	93228516	84	0.0313034	0.00312301	0.0281804	150.494	CHH
										NC_010449.5	94843018	94843139	122	0.000677998	0.0275027	-0.0268247	-168.113	CHH
										NC_010449.5	95856047	95856100	54	0.00635832	0.0300855	-0.0237272	-107.465	CHH
										NC_010449.5	96181080	96181265	186	0.0228309	0.00180473	0.0210261	366.114	CHH
										NC_010449.5	96602123	96602185	63	0.0071998	0.0323063	-0.0251064	-114.792	CHH
										NC_010449.5	97156233	97156374	142	0.00296441	0.0273096	-0.0243452	-182.965	CHH
										NC_010449.5	99775293	99775555	263	0.00675754	0.0408869	-0.0341294	-704.921	CHH
										NC_010449.5	99797795	99797888	94	0.00103591	0.0341841	-0.0331482	-130.596	CHH
										NC_010449.5	99837661	99837851	191	0.0344945	0.00551642	0.028978	353.583	CHH
										NC_010449.5	107171844	107171933	90	0.00288851	0.0445231	-0.0416346	-122.974	CHH
										NC_010449.5	107781879	107781987	109	0.0305324	0.00315133	0.0273811	173.117	CHH
										NC_010449.5	108545839	108545926	88	0.00962584	0.0365325	-0.0269067	-181.734	CHH
										NC_010449.5	109506060	109506226	167	0.000569124	0.0265812	-0.0260121	-222.316	CHH
										NC_010449.5	109739477	109739596	120	0.0124362	0.0658966	-0.0534604	-195.824	CHH
										NC_010449.5	110118267	110118489	223	0.0369501	0.000635635	0.0363144	596.803	CHH
										NC_010449.5	110179647	110179715	69	0.0300627	0.00251122	0.0275515	163.652	CHH
										NC_010449.5	110331181	110331255	75	0.0414759	0.00270897	0.0387669	134.205	CHH
										NC_010449.5	111506779	111506830	52	0.0026199	0.0352325	-0.0326126	-100.588	CHH
										NC_010449.5	111803066	111803117	52	0.0529495	0.000310959	0.0526386	104.088	CHH
										NC_010449.5	111998738	111998830	93	0.0324742	0.00247731	0.0299969	191.58	CHH
										NC_010449.5	112004646	112004809	164	0.00186055	0.03065	-0.0287894	-266.556	CHH
										NC_010449.5	112341337	112341408	72	0.0032539	0.0291552	-0.0259013	-122.872	CHH
										NC_010449.5	114012905	114012959	55	0.118254	0.000992922	0.117261	60.9111	CHH
										NC_010449.5	114180611	114180746	136	0.0564117	0.00700643	0.0494052	273.235	CHH
										NC_010449.5	114445404	114445471	68	0.00334184	0.027577	-0.0242351	-125.694	CHH
										NC_010449.5	114638488	114638568	81	0.0334349	0.00162668	0.0318082	144.465	CHH
										NC_010449.5	114880763	114880843	81	0.0588568	0.016052	0.0428048	108.834	CHH
										NC_010449.5	115012599	115012873	275	0.0285679	0.00198073	0.0265872	395.254	CHH
										NC_010449.5	115236799	115236886	88	0.00284432	0.0318104	-0.028966	-207.045	CHH
										NC_010449.5	115377699	115377776	78	0.103782	0.0032501	0.100532	55.6103	CHH
										NC_010449.5	117237230	117237320	91	0.00376019	0.034605	-0.0308448	-109.127	CHH
										NC_010449.5	117404069	117404127	59	0.0323398	0.00051104	0.0318287	114.638	CHH
										NC_010449.5	118884862	118885092	231	0.00331526	0.0325372	-0.029222	-519.685	CHH
										NC_010449.5	119075955	119076076	122	0.0566733	0.00988529	0.046788	218.065	CHH
										NC_010449.5	119226987	119227141	155	0.0574022	0.0109943	0.0464079	343.434	CHH
										NC_010449.5	119400379	119400444	66	0.0147822	0.0374993	-0.0227171	-102.518	CHH
										NC_010449.5	119635755	119635983	229	0.000947495	0.0219576	-0.0210101	-331.651	CHH
										NC_010449.5	120228739	120228924	186	0.00197993	0.0500372	-0.0480573	-348.828	CHH
										NC_010449.5	120261846	120261906	61	0.000479111	0.0236814	-0.0232023	-104.817	CHH
										NC_010449.5	120397719	120397827	109	0.00667807	0.0295794	-0.0229013	-171.654	CHH
										NC_010449.5	121528686	121528834	149	0.00133094	0.0228133	-0.0214824	-248.643	CHH
										NC_010450.4	701454	701506	53	0.000386067	0.0210021	-0.0206161	-143.685	CHH
										NC_010450.4	1029585	1029649	65	0.00247282	0.0253992	-0.0229264	-121.503	CHH
										NC_010450.4	1438226	1438339	114	0.0273162	0.00142076	0.0258955	189.884	CHH
										NC_010450.4	2053495	2053567	73	0.00192307	0.0450662	-0.0431431	-162.143	CHH
										NC_010450.4	2126621	2126706	86	0.0224538	0.000196261	0.0222575	127.142	CHH
										NC_010450.4	2173566	2173667	102	0.0271993	0.000354245	0.026845	147.274	CHH
										NC_010450.4	2227387	2227476	90	0.117397	0.0103872	0.10701	166.924	CHH
										NC_010450.4	2286910	2287070	161	0.00183996	0.0348642	-0.0330243	-358.53	CHH
										NC_010450.4	2797131	2797302	172	0.0816162	0.00934252	0.0722737	490.295	CHH
										NC_010450.4	3236558	3236614	57	0.051048	0.000736399	0.0503116	36.2115	CHH
										NC_010450.4	3522509	3522598	90	0.000583965	0.0280939	-0.0275099	-164.725	CHH
										NC_010450.4	3842474	3842543	70	0.0424765	0.00466479	0.0378117	110.895	CHH
										NC_010450.4	4382375	4382460	86	0.0255218	0.00151084	0.024011	134.814	CHH
										NC_010450.4	6173236	6173292	57	0.00110599	0.0645507	-0.0634447	-51.985	CHH
										NC_010450.4	6226599	6226716	118	0.000476813	0.0210595	-0.0205827	-225.674	CHH
										NC_010450.4	6324765	6324859	95	0.0249128	0.00129453	0.0236183	190.964	CHH
										NC_010450.4	7444150	7444259	110	0.00223457	0.0270864	-0.0248518	-141.953	CHH
										NC_010450.4	7987994	7988072	79	0.0358582	0.00233282	0.0335254	154.505	CHH
										NC_010450.4	9084192	9084283	92	0.00190483	0.0297898	-0.027885	-164.083	CHH
										NC_010450.4	11482829	11482973	145	0.00113493	0.0215836	-0.0204486	-246.02	CHH
										NC_010450.4	13301391	13301455	65	0.0298231	0.00612987	0.0236932	105.732	CHH
										NC_010450.4	14766169	14766321	153	0.0038704	0.0419594	-0.038089	-316.944	CHH
										NC_010450.4	14808117	14808174	58	0.00339123	0.0878997	-0.0845084	-69.9665	CHH
										NC_010450.4	15008402	15008463	62	0.03666	0.00842878	0.0282312	105.083	CHH
										NC_010450.4	15690250	15690310	61	0.00175833	0.0232644	-0.0215061	-107.901	CHH
										NC_010450.4	16167761	16167873	113	0.0232085	0.00109601	0.0221125	174.26	CHH
										NC_010450.4	17757897	17757973	77	0.00596318	0.0271754	-0.0212123	-102.745	CHH
										NC_010450.4	18832239	18832314	76	0.00275416	0.0450767	-0.0423225	-206.671	CHH
										NC_010450.4	19233028	19233153	126	0.00243637	0.0272551	-0.0248187	-171.121	CHH
										NC_010450.4	19648164	19648338	175	0.00866752	0.0359943	-0.0273267	-208.293	CHH
										NC_010450.4	19722548	19722617	70	0.0149493	0.0569802	-0.0420309	-129.117	CHH
										NC_010450.4	20458414	20458535	122	0.00855806	0.03577	-0.0272119	-186.844	CHH
										NC_010450.4	20573424	20573565	142	0.00314341	0.0284947	-0.0253513	-204.214	CHH
										NC_010450.4	20619816	20619931	116	0.00609524	0.031169	-0.0250738	-190.51	CHH
										NC_010450.4	22325732	22325852	121	0.0226695	0.00188415	0.0207853	234.295	CHH
										NC_010450.4	22430285	22430345	61	0.00658157	0.0319159	-0.0253343	-109.124	CHH
										NC_010450.4	23455726	23455844	119	0.0213078	0.000516447	0.0207914	204.034	CHH
										NC_010450.4	25669653	25669816	164	0.000761925	0.0351865	-0.0344246	-313.485	CHH
										NC_010450.4	26707700	26707784	85	0.0552044	0.00408871	0.0511157	102.948	CHH
										NC_010450.4	29442323	29442411	89	0.00189522	0.0235429	-0.0216477	-142.856	CHH
										NC_010450.4	29450279	29450393	115	0.00255709	0.0254459	-0.0228888	-153.827	CHH
										NC_010450.4	29668215	29668361	147	0.0264	0.00307991	0.02332	289.694	CHH
										NC_010450.4	30130030	30130112	83	0.0393114	0.0135106	0.0258008	113.903	CHH
										NC_010450.4	33001261	33001341	81	0.0136629	0.20697	-0.193307	-90.2244	CHH
										NC_010450.4	33400312	33400486	175	0.00286881	0.0293797	-0.0265109	-204.241	CHH
										NC_010450.4	33403271	33403370	100	0.0060355	0.0306491	-0.0246136	-137.346	CHH
										NC_010450.4	33793739	33793827	89	0.0118957	0.0525061	-0.0406105	-147.178	CHH
										NC_010450.4	35627267	35627348	82	0.000221464	0.0220747	-0.0218533	-115.153	CHH
										NC_010450.4	36480765	36480856	92	0.0256854	0.00266387	0.0230215	243.916	CHH
										NC_010450.4	37608087	37608161	75	0.0121403	0.046506	-0.0343657	-155.272	CHH
										NC_010450.4	37691294	37691364	71	0.0382446	0.00479572	0.0334489	108.634	CHH
										NC_010450.4	38384986	38385289	304	0.0021802	0.0269777	-0.0247975	-445.629	CHH
										NC_010450.4	38784859	38784943	85	0.00676059	0.0444667	-0.0377061	-124.495	CHH
										NC_010450.4	38936744	38936950	207	0.0238869	0.00158832	0.0222986	256.187	CHH
										NC_010450.4	39434470	39434571	102	0.0306353	0.00776216	0.0228731	154.977	CHH
										NC_010450.4	40266802	40266916	115	0.00253613	0.0273472	-0.024811	-220.971	CHH
										NC_010450.4	40554915	40554998	84	0.0308673	0.0033743	0.027493	121.467	CHH
										NC_010450.4	40875542	40875713	172	0.00283514	0.0231241	-0.020289	-273.453	CHH
										NC_010450.4	44348228	44348421	194	0.00608568	0.0385733	-0.0324876	-279.558	CHH
										NC_010450.4	44350374	44350492	119	0.00310043	0.0255429	-0.0224425	-189.976	CHH
										NC_010450.4	45682877	45683045	169	0.00857342	0.0482924	-0.039719	-228.223	CHH
										NC_010450.4	48475962	48476145	184	0.0265443	0.00103132	0.025513	246.853	CHH
										NC_010450.4	50248159	50248338	180	0.0343486	0.00102928	0.0333193	266.21	CHH
										NC_010450.4	51618442	51618554	113	0.00164909	0.023213	-0.0215639	-112.317	CHH
										NC_010450.4	51835358	51835451	94	0.0259704	0.00262969	0.0233407	183.329	CHH
										NC_010450.4	54210075	54210268	194	0.0031324	0.0296487	-0.0265163	-323.357	CHH
										NC_010450.4	56750448	56750635	188	0.0244752	0.00260595	0.0218693	352.537	CHH
										NC_010450.4	57378450	57378668	219	0.0349762	0.00229542	0.0326808	418.032	CHH
										NC_010450.4	58901189	58901243	55	0.00074099	0.0322491	-0.0315081	-127.437	CHH
										NC_010450.4	59337759	59337920	162	0.0212498	0.000702437	0.0205474	176.791	CHH
										NC_010450.4	59985520	59985627	108	0.0010526	0.0234722	-0.0224196	-124.662	CHH
										NC_010450.4	59992753	59992834	82	0.00227411	0.0265602	-0.0242861	-104.334	CHH
										NC_010450.4	65496490	65496658	169	0.0233407	0.00136978	0.0219709	264.678	CHH
										NC_010450.4	65881788	65882000	213	0.025922	0.00142275	0.0244993	393.395	CHH
										NC_010450.4	70984264	70984346	83	0.00743716	0.0442527	-0.0368155	-181.415	CHH
										NC_010450.4	72315788	72315933	146	0.00127761	0.0344656	-0.033188	-247.634	CHH
										NC_010450.4	72767703	72767772	70	0.00345453	0.0306924	-0.0272379	-162.986	CHH
										NC_010450.4	72909571	72909738	168	0.0452019	0.000369154	0.0448327	347.008	CHH
										NC_010450.4	73523349	73523473	125	0.0322799	0.00498036	0.0272995	198.668	CHH
										NC_010450.4	73746486	73746606	121	0.011641	0.0494887	-0.0378477	-213.43	CHH
										NC_010450.4	75290057	75290119	63	0.00241166	0.0291043	-0.0266927	-105.635	CHH
										NC_010450.4	75298344	75298587	244	0.0389869	0.00202901	0.0369579	732.615	CHH
										NC_010450.4	78382435	78382569	135	0.00716295	0.0398294	-0.0326664	-212.866	CHH
										NC_010450.4	78383690	78383854	165	0.0104555	0.0470915	-0.036636	-207.272	CHH
										NC_010450.4	78384547	78384746	200	0.00816097	0.0482963	-0.0401354	-272.435	CHH
										NC_010450.4	79981738	79981820	83	0.00263268	0.0311197	-0.028487	-239.993	CHH
										NC_010450.4	80450055	80450167	113	0.0417863	0.0133547	0.0284316	258.643	CHH
										NC_010450.4	80603445	80603510	66	0.127276	0.0404024	0.0868737	90.5451	CHH
										NC_010450.4	80830339	80830515	177	0.0279061	0.0012623	0.0266438	308.387	CHH
										NC_010450.4	81456026	81456089	64	0.00368759	0.0417264	-0.0380388	-130.329	CHH
										NC_010450.4	82714964	82715255	292	0.0347841	0.00134935	0.0334347	696.065	CHH
										NC_010450.4	85238116	85238329	214	0.00318211	0.024284	-0.0211019	-288.411	CHH
										NC_010450.4	85243871	85244008	138	0.00730677	0.0325228	-0.025216	-218.708	CHH
										NC_010450.4	86121326	86121474	149	0.0295596	0.00199972	0.0275599	287.771	CHH
										NC_010450.4	86816329	86816500	172	0.00294188	0.0458706	-0.0429287	-365.319	CHH
										NC_010450.4	87023607	87023708	102	0.00391419	0.0336445	-0.0297303	-180.901	CHH
										NC_010450.4	88389960	88390141	182	0.0275464	0.00236811	0.0251783	279.826	CHH
										NC_010450.4	91467134	91467478	345	0.0248536	0.000662119	0.0241915	528.952	CHH
										NC_010450.4	93224646	93224823	178	0.031306	0.00348488	0.0278211	265.032	CHH
										NC_010450.4	97306193	97306413	221	0.00387467	0.0365958	-0.0327211	-277.618	CHH
										NC_010450.4	97345651	97345904	254	0.0025198	0.0322166	-0.0296968	-373.365	CHH
										NC_010450.4	98278716	98278790	75	0.0768978	0.00839643	0.0685014	112.661	CHH
										NC_010450.4	99140237	99140372	136	0.0296358	0.00419238	0.0254435	292.574	CHH
										NC_010450.4	99140658	99140746	89	0.0264918	0.000730791	0.025761	128.56	CHH
										NC_010450.4	100480754	100480856	103	0.000570542	0.0215104	-0.0209399	-140.543	CHH
										NC_010450.4	100517052	100517128	77	0.00458424	0.0365714	-0.0319872	-153.582	CHH
										NC_010450.4	100747112	100747189	78	0.000949283	0.0228367	-0.0218874	-139.778	CHH
										NC_010450.4	105911943	105912046	104	0.0363452	0.00920541	0.0271398	144.641	CHH
										NC_010450.4	106729726	106729907	182	0.00259491	0.0331534	-0.0305585	-299.751	CHH
										NC_010450.4	107507991	107508055	65	0.00475399	0.0272715	-0.0225175	-169.631	CHH
										NC_010450.4	110168599	110168661	63	0.022147	0.0668381	-0.0446911	-109.799	CHH
										NC_010450.4	110191221	110191299	79	0.00248734	0.0286577	-0.0261704	-154.122	CHH
										NC_010450.4	112778424	112778475	52	0.0245594	0.00041677	0.0241426	110.879	CHH
										NC_010450.4	113169889	113170113	225	0.00473443	0.0321518	-0.0274174	-232.495	CHH
										NC_010450.4	113173950	113174133	184	0.0018942	0.0337917	-0.0318975	-240.654	CHH
										NC_010450.4	113670666	113670897	232	0.0341526	0.0040195	0.0301331	540.129	CHH
										NC_010450.4	114348203	114348362	160	0.0275419	0.00110997	0.026432	264.474	CHH
										NC_010450.4	115420102	115420230	129	0.00303032	0.0288354	-0.0258051	-192.305	CHH
										NC_010450.4	119420318	119420460	143	0.00273879	0.0269542	-0.0242154	-234.698	CHH
										NC_010450.4	123432711	123432835	125	0.0221028	0.00183219	0.0202707	172.054	CHH
										NC_010450.4	124048143	124048244	102	0.00380042	0.0649454	-0.061145	-181.56	CHH
										NC_010450.4	124695986	124696117	132	0.0221825	0.0612094	-0.0390269	-199.657	CHH
										NC_010450.4	125333365	125333423	59	0.00986679	0.0326749	-0.0228081	-121.259	CHH
										NC_010450.4	125612909	125612967	59	0.000974297	0.0724541	-0.0714798	-67.1684	CHH
										NC_010450.4	127099287	127099485	199	0.00349184	0.0291629	-0.0256711	-268.292	CHH
										NC_010450.4	127099825	127100019	195	0.0026901	0.0328764	-0.0301863	-400.725	CHH
										NC_010450.4	127124261	127124469	209	0.00330484	0.034324	-0.0310191	-293.294	CHH
										NC_010450.4	127126494	127126665	172	0.00601828	0.0381478	-0.0321295	-172.82	CHH
										NC_010450.4	128784980	128785160	181	0.00344418	0.0349774	-0.0315333	-198.769	CHH
										NC_010450.4	128984478	128984833	356	0.0351964	0.000939122	0.0342573	729.922	CHH
										NC_010450.4	130658210	130658423	214	0.00228828	0.0239708	-0.0216826	-300.244	CHH
										NC_010450.4	131791772	131791852	81	0.00408202	0.0393546	-0.0352726	-201.02	CHH
										NC_010450.4	131849499	131849581	83	0.000676539	0.0534359	-0.0527594	-147.647	CHH
										NC_010450.4	132761204	132761262	59	0.00347851	0.0344115	-0.030933	-105.613	CHH
										NC_010450.4	133086598	133086754	157	0.00178657	0.0281345	-0.0263479	-229.558	CHH
										NC_010450.4	135244390	135244443	54	0.000568916	0.0240756	-0.0235066	-126.373	CHH
										NC_010450.4	136041073	136041281	209	0.00499721	0.0423978	-0.0374006	-346.561	CHH
										NC_010450.4	136041370	136041422	53	0.00661525	0.0330748	-0.0264595	-134.86	CHH
										NC_010450.4	136165705	136165917	213	0.00742698	0.044184	-0.036757	-422.738	CHH
										NC_010450.4	136172167	136172254	88	0.00127026	0.0747307	-0.0734604	-154.75	CHH
										NC_010450.4	136200518	136200733	216	0.00353475	0.0361982	-0.0326635	-418.77	CHH
										NC_010450.4	136413486	136413639	154	0.0357686	0.00473465	0.031034	280.103	CHH
										NC_010450.4	137430780	137430853	74	0.00275058	0.0234615	-0.0207109	-113.101	CHH
										NC_010451.4	389893	389949	57	0.0843513	0.000580512	0.0837708	32.6243	CHH
										NC_010451.4	547205	547356	152	0.00705035	0.0519557	-0.0449054	-256.568	CHH
										NC_010451.4	990353	990407	55	0.000438932	0.0227989	-0.0223599	-146.071	CHH
										NC_010451.4	2562957	2563080	124	0.00275242	0.0316631	-0.0289107	-224.506	CHH
										NC_010451.4	3419352	3419827	476	0.000531284	0.116744	-0.116213	-1117.45	CHH
										NC_010451.4	3586008	3586068	61	0.0141933	0.0427095	-0.0285162	-111.431	CHH
										NC_010451.4	3673049	3673100	52	0.00119071	0.0733507	-0.0721599	-44.3698	CHH
										NC_010451.4	3944602	3944675	74	0.0064684	0.0366036	-0.0301352	-101.822	CHH
										NC_010451.4	3968893	3968949	57	0.00258457	0.0277646	-0.02518	-102.985	CHH
										NC_010451.4	4275391	4275489	99	0.0344243	0.000726763	0.0336975	113.462	CHH
										NC_010451.4	4566000	4566054	55	0.00080543	0.05662	-0.0558145	-49.0833	CHH
										NC_010451.4	6013556	6013621	66	0.00203486	0.0274957	-0.0254608	-109.885	CHH
										NC_010451.4	6847633	6847765	133	0.041125	0.000790843	0.0403342	289.843	CHH
										NC_010451.4	6993949	6994025	77	0.0339576	0.00146786	0.0324897	153.33	CHH
										NC_010451.4	7272803	7272963	161	0.00141286	0.0383588	-0.036946	-382.596	CHH
										NC_010451.4	8644830	8644930	101	0.00144801	0.0223927	-0.0209447	-165.979	CHH
										NC_010451.4	8667353	8667639	287	0.0460895	0.00150321	0.0445863	576.094	CHH
										NC_010451.4	9445284	9445352	69	0.00285139	0.0235369	-0.0206855	-141.046	CHH
										NC_010451.4	9546941	9547020	80	0.0096858	0.0345806	-0.0248948	-135.222	CHH
										NC_010451.4	9566138	9566203	66	0.031104	0.00387629	0.0272277	167.184	CHH
										NC_010451.4	12385756	12385896	141	0.0271008	0.00260556	0.0244952	231.592	CHH
										NC_010451.4	13218203	13218275	73	0.00488056	0.0290914	-0.0242108	-150.614	CHH
										NC_010451.4	13929532	13929652	121	0.122339	0.0183051	0.104034	238.977	CHH
										NC_010451.4	15401148	15401343	196	0.000614714	0.022838	-0.0222233	-375.801	CHH
										NC_010451.4	15887736	15888079	344	0.00173765	0.042479	-0.0407413	-775.307	CHH
										NC_010451.4	20420107	20420243	137	0.00250081	0.0232081	-0.0207073	-314.713	CHH
										NC_010451.4	22740104	22740186	83	0.00349136	0.03112	-0.0276286	-112.205	CHH
										NC_010451.4	24737484	24737678	195	0.00276877	0.026846	-0.0240773	-302.641	CHH
										NC_010451.4	24818309	24818403	95	0.0496491	0.0100866	0.0395625	143.241	CHH
										NC_010451.4	28673446	28673704	259	0.0371477	0.00468747	0.0324603	555.525	CHH
										NC_010451.4	30032643	30032739	97	0.00147061	0.0291731	-0.0277024	-200.217	CHH
										NC_010451.4	30314518	30314590	73	0.044436	0.0123026	0.0321334	105.624	CHH
										NC_010451.4	30623360	30623617	258	0.0019811	0.0348794	-0.0328983	-452.178	CHH
										NC_010451.4	33171051	33171119	69	0.00138534	0.0419399	-0.0405546	-101.12	CHH
										NC_010451.4	35087972	35088024	53	0.00359729	0.0281237	-0.0245264	-116.094	CHH
										NC_010451.4	35973525	35973683	159	0.05113	0.002879	0.048251	174.302	CHH
										NC_010451.4	38943691	38944039	349	0.0345386	0.00169108	0.0328475	831.659	CHH
										NC_010451.4	39393428	39393616	189	0.0337479	0.00319914	0.0305487	280.917	CHH
										NC_010451.4	41351857	41352052	196	0.00104382	0.0443469	-0.0433031	-255.717	CHH
										NC_010451.4	41760764	41760827	64	0.00354436	0.0265686	-0.0230242	-125.887	CHH
										NC_010451.4	42024656	42024736	81	0.012027	0.0482102	-0.0361832	-155.091	CHH
										NC_010451.4	43691865	43691942	78	0.00289582	0.0287891	-0.0258933	-140.603	CHH
										NC_010451.4	43952770	43952992	223	0.0470095	0.00324992	0.0437596	464.429	CHH
										NC_010451.4	44008577	44008743	167	0.00147236	0.0219597	-0.0204874	-250.968	CHH
										NC_010451.4	44089033	44089355	323	0.0388864	0.00358427	0.0353021	638.75	CHH
										NC_010451.4	44544214	44544307	94	0.00265759	0.028684	-0.0260264	-183.122	CHH
										NC_010451.4	44606563	44606641	79	0.0351028	0.00065832	0.0344445	134.945	CHH
										NC_010451.4	44961137	44961213	77	0.000656398	0.0416774	-0.041021	-156.18	CHH
										NC_010451.4	45125899	45125967	69	0.00113858	0.0245984	-0.0234598	-182.396	CHH
										NC_010451.4	45258536	45258839	304	0.0764832	0.0105755	0.0659077	805.774	CHH
										NC_010451.4	45450819	45450909	91	0.0311673	0.00508826	0.026079	204.751	CHH
										NC_010451.4	45760745	45760947	203	0.0248325	0.00177468	0.0230578	267.068	CHH
										NC_010451.4	47899108	47899208	101	0.0093785	0.0420327	-0.0326542	-199.205	CHH
										NC_010451.4	48517222	48517489	268	0.0246368	0.000942509	0.0236943	602.567	CHH
										NC_010451.4	48682799	48682942	144	0.0124493	0.0465463	-0.034097	-195.044	CHH
										NC_010451.4	49306253	49306329	77	0.00535876	0.0287718	-0.023413	-103.276	CHH
										NC_010451.4	49422504	49422717	214	0.0263188	0.0012379	0.0250809	306.347	CHH
										NC_010451.4	50652535	50652595	61	0.0334299	0.0083102	0.0251197	113.88	CHH
										NC_010451.4	54038318	54038668	351	0.00321785	0.0330176	-0.0297998	-653.696	CHH
										NC_010451.4	54141487	54141635	149	0.00271397	0.0246642	-0.0219502	-214.752	CHH
										NC_010451.4	55607604	55607694	91	0.0034862	0.0380961	-0.0346099	-180.394	CHH
										NC_010451.4	55643427	55643538	112	0.00225292	0.0245499	-0.0222969	-158.738	CHH
										NC_010451.4	55716069	55716150	82	0.000716575	0.0208377	-0.0201211	-214.304	CHH
										NC_010451.4	56344272	56344683	412	0.003257	0.0305875	-0.0273305	-655.377	CHH
										NC_010451.4	57133462	57133614	153	0.000618726	0.0274386	-0.0268198	-122.539	CHH
										NC_010451.4	57381065	57381228	164	0.00224887	0.0308201	-0.0285712	-263.214	CHH
										NC_010451.4	61303693	61303869	177	0.0269302	0.00162953	0.0253006	330.585	CHH
										NC_010451.4	61612847	61612970	124	0.00228885	0.0231907	-0.0209018	-195.695	CHH
										NC_010451.4	63417660	63417748	89	0.0486794	0.00821819	0.0404612	126.358	CHH
										NC_010451.4	63776465	63776640	176	0.0244049	0.00333982	0.0210651	299.119	CHH
										NC_010451.4	65258268	65258381	114	0.0269823	0.0020506	0.0249317	175.049	CHH
										NC_010451.4	65565783	65565956	174	0.026986	0.00119651	0.0257895	308.484	CHH
										NC_010451.4	65566045	65566291	247	0.0422763	0.00219574	0.0400806	446.752	CHH
										NC_010451.4	67643221	67643290	70	0.0415592	0.0108188	0.0307404	109.913	CHH
										NC_010451.4	70299132	70299228	97	0.041505	0.00648823	0.0350167	186.504	CHH
										NC_010451.4	71114521	71114834	314	0.0292536	0.00294854	0.026305	488.29	CHH
										NC_010451.4	71424992	71425085	94	0.00228386	0.0266526	-0.0243688	-232.339	CHH
										NC_010451.4	78222648	78222745	98	0.00197735	0.0228345	-0.0208571	-103.007	CHH
										NC_010451.4	82693309	82693496	188	0.00675741	0.0503669	-0.0436095	-336.157	CHH
										NC_010451.4	84993548	84993663	116	0.00465315	0.0310755	-0.0264224	-140.892	CHH
										NC_010451.4	85007716	85007806	91	0.000781409	0.0222684	-0.0214869	-127.996	CHH
										NC_010451.4	87227806	87228087	282	0.0033604	0.0337926	-0.0304322	-427.568	CHH
										NC_010451.4	87228735	87228859	125	0.00284454	0.0264394	-0.0235949	-174.82	CHH
										NC_010451.4	88285717	88285933	217	0.00271954	0.0265403	-0.0238207	-315.014	CHH
										NC_010451.4	88286702	88286971	270	0.00385735	0.0445342	-0.0406768	-549.021	CHH
										NC_010451.4	90680240	90680295	56	0.0333194	0.00654763	0.0267718	121.913	CHH
										NC_010451.4	91814280	91814414	135	0.0250825	0.00284534	0.0222372	209.272	CHH
										NC_010451.4	92273925	92273995	71	0.00495432	0.0323228	-0.0273685	-103.644	CHH
										NC_010451.4	92274058	92274290	233	0.00266852	0.0375268	-0.0348583	-267.097	CHH
										NC_010451.4	92280484	92280705	222	0.00204733	0.0258491	-0.0238018	-295.655	CHH
										NC_010451.4	94142349	94142466	118	0.00158004	0.0226815	-0.0211014	-185.672	CHH
										NC_010451.4	95279124	95279213	90	0.00652206	0.0391304	-0.0326083	-117.926	CHH
										NC_010451.4	95344550	95344792	243	0.00404293	0.0428239	-0.0387809	-261.41	CHH
										NC_010451.4	97178044	97178139	96	0.00101043	0.0225368	-0.0215264	-142.756	CHH
										NC_010451.4	97362979	97363143	165	0.00115062	0.0240732	-0.0229226	-348.318	CHH
										NC_010451.4	97783204	97783412	209	0.0038723	0.0414788	-0.0376065	-279.723	CHH
										NC_010451.4	97783592	97784098	507	0.00774914	0.0648389	-0.0570897	-799.324	CHH
										NC_010451.4	97785979	97786057	79	0.00453383	0.0293309	-0.0247971	-103.194	CHH
										NC_010451.4	100317786	100317941	156	0.0271471	0.00214157	0.0250055	235.35	CHH
										NC_010451.4	103260647	103260842	196	0.00409329	0.0324149	-0.0283216	-230.094	CHH
										NC_010451.4	103889313	103889413	101	0.00149664	0.0235773	-0.0220807	-177.703	CHH
										NC_010451.4	107151461	107151588	128	0.00196825	0.036827	-0.0348587	-132.757	CHH
										NC_010451.4	107744240	107744383	144	0.00770932	0.0381568	-0.0304474	-224.721	CHH
										NC_010451.4	107839884	107840055	172	0.0068169	0.0502041	-0.0433872	-237.621	CHH
										NC_010451.4	107857724	107857819	96	0.024204	0.00161785	0.0225861	167.416	CHH
										NC_010451.4	108648233	108648325	93	0.00440646	0.024452	-0.0200456	-136.877	CHH
										NC_010451.4	109611525	109611668	144	0.0225352	0.00252	0.0200152	224.022	CHH
										NC_010451.4	112344905	112344981	77	0.00300691	0.0309665	-0.0279596	-132.757	CHH
										NC_010451.4	112378972	112379153	182	0.037611	0.00436696	0.0332441	289.187	CHH
										NC_010451.4	115230354	115230451	98	0.00121302	0.119643	-0.11843	-188.816	CHH
										NC_010451.4	118291775	118291991	217	0.0279629	0.00218756	0.0257754	427.376	CHH
										NC_010451.4	118312425	118312570	146	0.0253918	0.00254723	0.0228446	260.897	CHH
										NC_010451.4	121037927	121038093	167	0.0313919	0.00123439	0.0301575	208.948	CHH
										NC_010451.4	122794932	122795062	131	0.0245518	0.00256561	0.0219862	240.221	CHH
										NC_010451.4	123714916	123715026	111	0.00621331	0.0301006	-0.0238873	-241.772	CHH
										NC_010451.4	125399715	125399793	79	0.260645	0.146108	0.114537	95.3547	CHH
										NC_010451.4	125719309	125719446	138	0.00254811	0.0292252	-0.0266771	-211.995	CHH
										NC_010451.4	125854939	125855344	406	0.0714068	0.00889292	0.0625139	1102.9	CHH
										NC_010451.4	126046619	126046727	109	0.00148121	0.0262101	-0.0247289	-242.656	CHH
										NC_010451.4	126059003	126059125	123	0.023258	0.00122286	0.0220351	211.754	CHH
										NC_010451.4	129577114	129577216	103	0.00253519	0.0279437	-0.0254085	-153.008	CHH
										NC_010451.4	129823988	129824075	88	0.00165076	0.0276847	-0.0260339	-150.223	CHH
										NC_010451.4	131603819	131603987	169	0.0052366	0.0341187	-0.0288821	-335.286	CHH
										NC_010451.4	132691231	132691334	104	0.00783168	0.0345421	-0.0267104	-120.484	CHH
										NC_010451.4	132827697	132827757	61	0.0265091	0.00332055	0.0231886	103.565	CHH
										NC_010451.4	133222710	133222831	122	0.00185192	0.0277249	-0.025873	-164.534	CHH
										NC_010451.4	134661882	134661983	102	0.00141756	0.0263855	-0.0249679	-151.786	CHH
										NC_010451.4	134817870	134817946	77	0.00350515	0.0317332	-0.0282281	-213.059	CHH
										NC_010451.4	135074210	135074277	68	0.00269166	0.0268283	-0.0241366	-105.418	CHH
										NC_010451.4	135076091	135076240	150	0.00807185	0.0349422	-0.0268703	-276.75	CHH
										NC_010451.4	135256812	135256909	98	0.0246289	0.000692151	0.0239368	163.458	CHH
										NC_010451.4	136162831	136162892	62	0.00529665	0.0331674	-0.0278708	-113.061	CHH
										NC_010451.4	136410359	136410619	261	0.0649067	0.00431627	0.0605904	615.337	CHH
										NC_010451.4	136591674	136591734	61	0.0442731	0.00841929	0.0358538	145.569	CHH
										NC_010451.4	136716204	136716287	84	0.0270531	0.0011184	0.0259347	105.858	CHH
										NC_010451.4	136791969	136792098	130	0.0025783	0.0316035	-0.0290252	-174.268	CHH
										NC_010451.4	137251408	137251507	100	0.0367567	0.00951003	0.0272466	225.081	CHH
										NC_010451.4	137251721	137251808	88	0.0343628	0.00420711	0.0301557	137.756	CHH
										NC_010451.4	137759400	137759537	138	0.0268129	0.00189971	0.0249132	207.199	CHH
										NC_010451.4	138202079	138202152	74	0.000464286	0.0626521	-0.0621878	-221.966	CHH
										NC_010451.4	138274640	138274692	53	0.0102036	0.0377363	-0.0275327	-113.562	CHH
										NC_010451.4	138680556	138680614	59	0.00526269	0.0284737	-0.023211	-131.089	CHH
										NC_010451.4	138696808	138696976	169	0.00275192	0.0296348	-0.0268829	-202.925	CHH
										NC_010451.4	138785701	138785806	106	0.00138871	0.0267149	-0.0253262	-171.364	CHH
										NC_010452.4	210895	211088	194	0.00331696	0.0340357	-0.0307188	-319.075	CHH
										NC_010452.4	589697	589789	93	0.00393832	0.0409941	-0.0370557	-119.279	CHH
										NC_010452.4	1471827	1471907	81	0.0135019	0.0444353	-0.0309334	-128.504	CHH
										NC_010452.4	2568731	2568864	134	0.00203393	0.0263605	-0.0243266	-253.779	CHH
										NC_010452.4	3630973	3631101	129	0.0244166	0.00359839	0.0208182	131.233	CHH
										NC_010452.4	4562473	4562531	59	0.0489806	0.0101655	0.0388151	135.334	CHH
										NC_010452.4	6062669	6062928	260	0.00143269	0.0279094	-0.0264767	-393.433	CHH
										NC_010452.4	8664227	8664277	51	0.0255053	0.00419926	0.021306	103.073	CHH
										NC_010452.4	8951698	8951831	134	0.0444467	0.0109266	0.0335201	199.553	CHH
										NC_010452.4	9466885	9467016	132	0.00342728	0.0438856	-0.0404583	-278.375	CHH
										NC_010452.4	10259725	10259914	190	0.00210621	0.031485	-0.0293788	-365.832	CHH
										NC_010452.4	10260350	10260529	180	0.00452521	0.0361212	-0.031596	-420.202	CHH
										NC_010452.4	10260608	10260935	328	0.00601593	0.0460884	-0.0400725	-638.407	CHH
										NC_010452.4	10268065	10268238	174	0.00488066	0.0306465	-0.0257659	-288.61	CHH
										NC_010452.4	10717499	10717697	199	0.00201952	0.0262258	-0.0242063	-305.113	CHH
										NC_010452.4	10907576	10907703	128	0.0031018	0.0299144	-0.0268126	-144.118	CHH
										NC_010452.4	11116423	11116615	193	0.00543807	0.0393038	-0.0338658	-437.161	CHH
										NC_010452.4	11992124	11992240	117	0.00473032	0.0364866	-0.0317563	-201.191	CHH
										NC_010452.4	13306601	13306664	64	0.048404	0.0039368	0.0444672	120.805	CHH
										NC_010452.4	13853442	13853513	72	0.000996713	0.0330064	-0.0320097	-108.397	CHH
										NC_010452.4	14357779	14357875	97	0.00214221	0.0265672	-0.024425	-178.113	CHH
										NC_010452.4	17737861	17737930	70	0.0041468	0.044514	-0.0403672	-110.857	CHH
										NC_010452.4	18709299	18709455	157	0.0487858	0.00733364	0.0414522	286.56	CHH
										NC_010452.4	18838912	18839051	140	0.000505595	0.0430526	-0.0425471	-205.92	CHH
										NC_010452.4	19681130	19681273	144	0.0295159	0.0034334	0.0260825	235.293	CHH
										NC_010452.4	20817271	20817353	83	0.00145633	0.0544715	-0.0530152	-196.842	CHH
										NC_010452.4	21190476	21190669	194	0.0232876	0.0008659	0.0224217	261.264	CHH
										NC_010452.4	21354460	21354578	119	0.00208112	0.0341395	-0.0320583	-219.647	CHH
										NC_010452.4	22580833	22580895	63	0.00948072	0.0330164	-0.0235357	-102.226	CHH
										NC_010452.4	22614886	22614992	107	0.0229374	0.000850033	0.0220874	162.077	CHH
										NC_010452.4	22995559	22995670	112	0.00218635	0.0246002	-0.0224138	-184.65	CHH
										NC_010452.4	23769605	23769692	88	0.00141969	0.0224162	-0.0209965	-121.714	CHH
										NC_010452.4	24167440	24167600	161	0.00273823	0.0922296	-0.0894914	-533.511	CHH
										NC_010452.4	25460051	25460204	154	0.026767	0.00309064	0.0236764	246.085	CHH
										NC_010452.4	26561477	26561810	334	0.096211	0.0292257	0.0669853	649.829	CHH
										NC_010452.4	26629476	26629569	94	0.0039419	0.0318306	-0.0278887	-225.015	CHH
										NC_010452.4	26629622	26629713	92	0.00479298	0.0338377	-0.0290447	-141.542	CHH
										NC_010452.4	27695954	27696192	239	0.0212242	0.000355744	0.0208685	393.567	CHH
										NC_010452.4	28566380	28566481	102	0.00161364	0.0314949	-0.0298813	-143.193	CHH
										NC_010452.4	28621663	28621817	155	0.00398484	0.0366641	-0.0326792	-290.472	CHH
										NC_010452.4	28624572	28624737	166	0.00124944	0.0259551	-0.0247057	-346.545	CHH
										NC_010452.4	28773486	28773542	57	0.00277175	0.0261767	-0.0234049	-100.469	CHH
										NC_010452.4	29547484	29547577	94	0.00098464	0.0603843	-0.0593997	-98.1766	CHH
										NC_010452.4	30162140	30162194	55	0.0292134	0.00490145	0.0243119	147.205	CHH
										NC_010452.4	30625627	30625719	93	0.000697623	0.0260009	-0.0253033	-174.439	CHH
										NC_010452.4	31141979	31142049	71	0.000838208	0.027163	-0.0263248	-135.01	CHH
										NC_010452.4	32290937	32291118	182	0.00317602	0.0332047	-0.0300287	-426.4	CHH
										NC_010452.4	35076071	35076228	158	0.0322283	0.000929044	0.0312992	173.157	CHH
										NC_010452.4	35890602	35890711	110	0.0655591	0.00121367	0.0643454	49.5087	CHH
										NC_010452.4	40042331	40042503	173	0.00256454	0.0340456	-0.0314811	-215.242	CHH
										NC_010452.4	40281688	40281781	94	0.0250604	0.00445661	0.0206038	143.841	CHH
										NC_010452.4	40820214	40820279	66	0.0411932	0.00421063	0.0369825	145.689	CHH
										NC_010452.4	41018010	41018078	69	0.0272062	0.00296046	0.0242458	102.395	CHH
										NC_010452.4	41135495	41135607	113	0.00107663	0.0262281	-0.0251515	-192.301	CHH
										NC_010452.4	42870423	42870549	127	0.0289867	0.00224795	0.0267387	244.329	CHH
										NC_010452.4	42925982	42926175	194	0.00330442	0.0278826	-0.0245782	-373.523	CHH
										NC_010452.4	43106446	43106688	243	0.0347507	0.00139009	0.0333606	484.415	CHH
										NC_010452.4	43517235	43517427	193	0.00164	0.0320497	-0.0304097	-422.697	CHH
										NC_010452.4	43792258	43792405	148	0.00244183	0.030418	-0.0279761	-204.455	CHH
										NC_010452.4	43792583	43792706	124	0.00195403	0.0247575	-0.0228035	-177.898	CHH
										NC_010452.4	45092857	45093051	195	0.0609922	0.0026816	0.0583106	287.283	CHH
										NC_010452.4	46489657	46489741	85	0.0336431	0.00771694	0.0259262	108.608	CHH
										NC_010452.4	47163517	47163666	150	0.0270052	0.00392908	0.0230761	249.175	CHH
										NC_010452.4	47211820	47211899	80	0.00910965	0.0313099	-0.0222003	-105.519	CHH
										NC_010452.4	47232550	47232624	75	0.0864507	0.0262681	0.0601826	97.3377	CHH
										NC_010452.4	48746535	48746637	103	0.0022177	0.0225724	-0.0203547	-162.828	CHH
										NC_010452.4	50293002	50293102	101	0.00486452	0.0250105	-0.020146	-216.211	CHH
										NC_010452.4	50373211	50373326	116	0.0235233	0.00276729	0.020756	245.975	CHH
										NC_010452.4	50529071	50529243	173	0.0444593	0.0035458	0.0409135	335.388	CHH
										NC_010452.4	52590900	52591022	123	0.00698104	0.0346403	-0.0276593	-194.482	CHH
										NC_010452.4	52593584	52593949	366	0.0190535	0.0638863	-0.0448328	-577.349	CHH
										NC_010452.4	52594400	52594590	191	0.0168217	0.0542493	-0.0374276	-249.219	CHH
										NC_010452.4	52598065	52598186	122	0.0121925	0.0522731	-0.0400807	-128.351	CHH
										NC_010452.4	52598321	52598515	195	0.010087	0.0533255	-0.0432386	-293.323	CHH
										NC_010452.4	52602518	52602604	87	0.00526219	0.0390619	-0.0337997	-113.521	CHH
										NC_010452.4	52651704	52651869	166	0.00322102	0.0326792	-0.0294581	-199.365	CHH
										NC_010452.4	52653051	52653815	765	0.0129449	0.0586409	-0.045696	-1062.56	CHH
										NC_010452.4	52653926	52654112	187	0.0371913	0.100388	-0.0631969	-378.384	CHH
										NC_010452.4	52905559	52905672	114	0.00942636	0.0415844	-0.032158	-148.608	CHH
										NC_010452.4	52906250	52906389	140	0.0122252	0.0517974	-0.0395722	-131.032	CHH
										NC_010452.4	52906526	52906882	357	0.0133912	0.0604779	-0.0470867	-513.238	CHH
										NC_010452.4	52907932	52908113	182	0.0252923	0.0938985	-0.0686063	-245.86	CHH
										NC_010452.4	52908291	52908479	189	0.0158998	0.062924	-0.0470242	-214.941	CHH
										NC_010452.4	53176787	53176864	78	0.02226	0.00056311	0.0216969	132.609	CHH
										NC_010452.4	53317384	53317976	593	0.00611034	0.0520243	-0.0459139	-654.381	CHH
										NC_010452.4	53318183	53318861	679	0.00812653	0.0508082	-0.0426816	-957.12	CHH
										NC_010452.4	53318998	53320328	1331	0.0136247	0.0751114	-0.0614867	-2144.36	CHH
										NC_010452.4	53320413	53321178	766	0.00424327	0.036602	-0.0323587	-1284.67	CHH
										NC_010452.4	53335515	53335653	139	0.00399538	0.0303195	-0.0263241	-200.185	CHH
										NC_010452.4	53355621	53355754	134	0.00426296	0.0304952	-0.0262322	-194.71	CHH
										NC_010452.4	53355844	53356109	266	0.00499765	0.0328737	-0.027876	-369.105	CHH
										NC_010452.4	55038164	55038358	195	0.0314514	0.00046471	0.0309867	327.194	CHH
										NC_010452.4	56604895	56605008	114	0.0367454	0.00990303	0.0268424	223.568	CHH
										NC_010452.4	57026366	57026435	70	0.00144594	0.0219896	-0.0205437	-170.628	CHH
										NC_010452.4	57036224	57036296	73	0.00466236	0.0344824	-0.02982	-134.415	CHH
										NC_010452.4	57407696	57407759	64	0.00783905	0.0327361	-0.024897	-125.92	CHH
										NC_010452.4	57515832	57515893	62	0.00684059	0.0402196	-0.033379	-167.803	CHH
										NC_010452.4	60801889	60801955	67	0.0295045	0.000822377	0.0286821	101.159	CHH
										NC_010452.4	62050943	62051166	224	0.00138291	0.0336605	-0.0322776	-237.815	CHH
										NC_010452.4	64072372	64072475	104	0.000671715	0.0414817	-0.04081	-271.428	CHH
										NC_010452.4	64164205	64164262	58	0.0162992	0.0490024	-0.0327032	-110.917	CHH
										NC_010452.4	64182089	64182145	57	0.0081389	0.0400245	-0.0318856	-120.996	CHH
										NC_010452.4	64885934	64886123	190	0.0280739	0.00288187	0.025192	262.446	CHH
										NC_010452.4	65486488	65486705	218	0.0346581	0.00236775	0.0322904	391.379	CHH
										NC_010452.4	68551122	68551290	169	0.0298654	0.00258411	0.0272813	280.356	CHH
										NC_010453.5	1521870	1521926	57	0.00277579	0.0437123	-0.0409365	-136.272	CHH
										NC_010453.5	2879058	2879255	198	0.00373432	0.0701375	-0.0664032	-501.549	CHH
										NC_010453.5	2906118	2906169	52	0.000439571	0.0289303	-0.0284907	-122.421	CHH
										NC_010453.5	2935723	2935781	59	0.00524089	0.0306175	-0.0253766	-127.318	CHH
										NC_010453.5	3449912	3450000	89	0.0198226	0.0504597	-0.0306371	-138.008	CHH
										NC_010453.5	3609442	3609533	92	0.0102318	0.0381747	-0.0279428	-140.751	CHH
										NC_010453.5	3681896	3681983	88	0.00261574	0.0234585	-0.0208427	-112.023	CHH
										NC_010453.5	3866454	3866549	96	0.00307899	0.0345943	-0.0315153	-102.105	CHH
										NC_010453.5	4210328	4210427	100	0.00829273	0.0497389	-0.0414461	-179.348	CHH
										NC_010453.5	4646675	4646745	71	0.0120174	0.0487111	-0.0366937	-175.368	CHH
										NC_010453.5	5392489	5392601	113	0.00533616	0.0314143	-0.0260781	-139.307	CHH
										NC_010453.5	5801060	5801256	197	0.0251642	0.00105179	0.0241125	282.395	CHH
										NC_010453.5	6088948	6089074	127	0.00229706	0.0488052	-0.0465082	-182.155	CHH
										NC_010453.5	6963092	6963177	86	0.000700807	0.0244205	-0.0237197	-178.949	CHH
										NC_010453.5	8090043	8090129	87	0.00653874	0.0308019	-0.0242632	-121.002	CHH
										NC_010453.5	8410024	8410190	167	0.00199751	0.0238155	-0.021818	-353.407	CHH
										NC_010453.5	8712272	8712335	64	0.0203687	0.07742	-0.0570513	-106.59	CHH
										NC_010453.5	9451395	9451494	100	0.000722616	0.0283808	-0.0276582	-154.362	CHH
										NC_010453.5	9689226	9689408	183	0.00139077	0.0224023	-0.0210116	-224.965	CHH
										NC_010453.5	10218950	10219205	256	0.0479132	0.000902374	0.0470109	332.079	CHH
										NC_010453.5	10633713	10633795	83	0.00498167	0.0389096	-0.033928	-145.159	CHH
										NC_010453.5	10779991	10780046	56	0.0270062	0.00404532	0.0229609	112.409	CHH
										NC_010453.5	11087664	11087921	258	0.00612637	0.0440114	-0.037885	-334.875	CHH
										NC_010453.5	11088563	11088661	99	0.00932411	0.0412862	-0.0319621	-132.818	CHH
										NC_010453.5	11517077	11517195	119	0.00610621	0.0305077	-0.0244015	-202.95	CHH
										NC_010453.5	11517405	11517620	216	0.00413343	0.0320435	-0.0279101	-343.072	CHH
										NC_010453.5	11517877	11518069	193	0.00994646	0.0505064	-0.04056	-306.492	CHH
										NC_010453.5	11518646	11518801	156	0.00966206	0.0425835	-0.0329214	-195.905	CHH
										NC_010453.5	11518920	11519185	266	0.00730294	0.041476	-0.034173	-278.335	CHH
										NC_010453.5	11519537	11519605	69	0.00650141	0.0308766	-0.0243752	-113.555	CHH
										NC_010453.5	14644157	14644317	161	0.0434859	0.00724249	0.0362434	251.157	CHH
										NC_010453.5	15513210	15513266	57	0.00122204	0.0256632	-0.0244411	-118.161	CHH
										NC_010453.5	15578995	15579332	338	0.00522289	0.0427497	-0.0375268	-557.115	CHH
										NC_010453.5	15618234	15618317	84	0.00625278	0.086196	-0.0799432	-220.707	CHH
										NC_010453.5	15938403	15938457	55	0.00351549	0.0460555	-0.04254	-130.98	CHH
										NC_010453.5	16084268	16084322	55	0.000982512	0.0324172	-0.0314346	-198.864	CHH
										NC_010453.5	16575421	16575488	68	0.000617417	0.0271268	-0.0265094	-140.258	CHH
										NC_010453.5	16791874	16792117	244	0.0273076	0.00179114	0.0255165	372.372	CHH
										NC_010453.5	17648917	17649128	212	0.0234221	0.002072	0.0213501	373.68	CHH
										NC_010453.5	17733849	17734040	192	0.00710243	0.0370112	-0.0299088	-212.003	CHH
										NC_010453.5	17734224	17735001	778	0.00602332	0.0468724	-0.0408491	-1166.96	CHH
										NC_010453.5	17735175	17735555	381	0.00269246	0.0276274	-0.0249349	-389.301	CHH
										NC_010453.5	17735789	17735982	194	0.00263256	0.029569	-0.0269365	-255.1	CHH
										NC_010453.5	17737667	17737752	86	0.00423044	0.0265688	-0.0223384	-120.159	CHH
										NC_010453.5	17737819	17738201	383	0.00276315	0.0263062	-0.0235431	-404.505	CHH
										NC_010453.5	18759678	18759760	83	0.0217443	0.000632942	0.0211114	137.573	CHH
										NC_010453.5	19852280	19852366	87	0.00364529	0.0298184	-0.0261732	-112.355	CHH
										NC_010453.5	20884222	20884312	91	0.00149773	0.0224977	-0.0209999	-129.069	CHH
										NC_010453.5	21054856	21054955	100	0.0465674	0.0160925	0.0304749	116.868	CHH
										NC_010453.5	21451531	21451623	93	0.0280052	0.00565476	0.0223504	105.452	CHH
										NC_010453.5	22333103	22333317	215	0.00244041	0.0267081	-0.0242677	-429.555	CHH
										NC_010453.5	22637641	22637719	79	0.0230871	0.0810767	-0.0579896	-105.612	CHH
										NC_010453.5	22684279	22684371	93	0.00127091	0.0256416	-0.0243707	-126.76	CHH
										NC_010453.5	23219230	23219308	79	0.00032918	0.025479	-0.0251499	-121.053	CHH
										NC_010453.5	23494570	23494706	137	0.0314607	0.00178794	0.0296727	220.296	CHH
										NC_010453.5	23908756	23908806	51	0.00158195	0.0681315	-0.0665495	-70.4	CHH
										NC_010453.5	24968580	24968693	114	0.0072715	0.0331115	-0.02584	-169.163	CHH
										NC_010453.5	25313185	25313330	146	0.023792	0.00299293	0.020799	251.186	CHH
										NC_010453.5	26002377	26002522	146	0.0027914	0.0235285	-0.0207372	-264.221	CHH
										NC_010453.5	28071295	28071456	162	0.0241028	0.000742096	0.0233607	234.384	CHH
										NC_010453.5	33538460	33538558	99	0.0259773	0.0013815	0.0245958	127.442	CHH
										NC_010453.5	33985807	33986008	202	0.0249312	0.00277166	0.0221595	315.598	CHH
										NC_010453.5	35509471	35509722	252	0.00366636	0.0326856	-0.0290192	-471.876	CHH
										NC_010453.5	35720748	35720980	233	0.0020471	0.0285307	-0.0264836	-477.808	CHH
										NC_010453.5	39406054	39406285	232	0.00191155	0.0382879	-0.0363764	-439.894	CHH
										NC_010453.5	39451825	39451998	174	0.00398672	0.0321346	-0.0281479	-254.616	CHH
										NC_010453.5	39456025	39456137	113	0.00368665	0.0303327	-0.026646	-154.055	CHH
										NC_010453.5	43349303	43349409	107	0.000321643	0.0275132	-0.0271916	-116.685	CHH
										NC_010453.5	44191349	44191430	82	0.002871	0.0256009	-0.0227299	-110.656	CHH
										NC_010453.5	44685197	44685270	74	0.00478743	0.0304333	-0.0256459	-104.933	CHH
										NC_010453.5	45336649	45336833	185	0.0294529	0.00232248	0.0271304	276.164	CHH
										NC_010453.5	45569537	45569627	91	0.0306054	0.000836473	0.0297689	249.157	CHH
										NC_010453.5	46394267	46394319	53	0.0298369	0.00413358	0.0257033	143.92	CHH
										NC_010453.5	47384441	47384504	64	0.0538385	0.0135819	0.0402565	103.7	CHH
										NC_010453.5	47735301	47735400	100	0.0505984	0.00546644	0.045132	198.661	CHH
										NC_010453.5	49869803	49869991	189	0.00254873	0.0281252	-0.0255765	-344.144	CHH
										NC_010453.5	52798371	52798643	273	0.0284189	0.00187214	0.0265467	448.432	CHH
										NC_010453.5	61498751	61498829	79	0.00916724	0.0399957	-0.0308285	-128.402	CHH
										NC_010453.5	62712183	62712241	59	0.0418136	0.0116435	0.0301701	107.54	CHH
										NC_010453.5	64008005	64008094	90	0.0274239	0.00416986	0.0232541	103.437	CHH
										NC_010453.5	64727559	64727661	103	0.0418108	0.0011816	0.0406292	175.176	CHH
										NC_010453.5	66688471	66688569	99	0.0385371	0.00599387	0.0325432	140.427	CHH
										NC_010453.5	66791094	66791173	80	0.0326591	0.000369352	0.0322898	121.751	CHH
										NC_010453.5	67458534	67458795	262	0.00308	0.0367262	-0.0336462	-646.647	CHH
										NC_010453.5	68238109	68238185	77	0.0398411	0.0153756	0.0244655	114.209	CHH
										NC_010453.5	68569147	68569236	90	0.00380445	0.0251111	-0.0213067	-177.298	CHH
										NC_010453.5	68828817	68828986	170	0.0244681	0.000180869	0.0242872	278.546	CHH
										NC_010453.5	70563080	70563153	74	0.039175	0.00182313	0.0373519	159.869	CHH
										NC_010453.5	70616864	70616920	57	0.00093238	0.0264931	-0.0255607	-102.384	CHH
										NC_010453.5	71692914	71692973	60	0.000535646	0.0574263	-0.0568907	-51.8499	CHH
										NC_010453.5	73440245	73440304	60	0.0018235	0.0259098	-0.0240863	-123.919	CHH
										NC_010453.5	74077366	74077431	66	0.0222935	0.00147729	0.0208162	145.881	CHH
										NC_010453.5	74480568	74480897	330	0.00459219	0.0342787	-0.0296865	-464.805	CHH
										NC_010453.5	74483617	74483688	72	0.0281792	0.00367907	0.0245001	119.335	CHH
										NC_010453.5	74600260	74600331	72	0.00163006	0.027718	-0.026088	-158.657	CHH
										NC_010453.5	74692661	74692850	190	0.000912513	0.0226065	-0.021694	-368.805	CHH
										NC_010453.5	74850534	74850599	66	0.00147764	0.0278078	-0.0263301	-145.652	CHH
										NC_010453.5	76574092	76574186	95	0.00284554	0.0238024	-0.0209569	-250.334	CHH
										NC_010453.5	76761440	76761509	70	0.00226829	0.0231526	-0.0208843	-105.441	CHH
										NC_010453.5	77414070	77414192	123	0.00891551	0.042697	-0.0337815	-119.282	CHH
										NC_010454.4	2252172	2252354	183	0.0271046	0.00387631	0.0232283	334.374	CHH
										NC_010454.4	2566648	2566717	70	0.00428618	0.0268348	-0.0225486	-114.204	CHH
										NC_010454.4	2897740	2897859	120	0.00113389	0.029529	-0.0283951	-221.843	CHH
										NC_010454.4	2901006	2901229	224	0.00218661	0.0302653	-0.0280787	-533.558	CHH
										NC_010454.4	4541581	4541745	165	0.0239554	0.000661337	0.0232941	275.344	CHH
										NC_010454.4	4997790	4997847	58	0.0155718	0.0538478	-0.0382759	-127.162	CHH
										NC_010454.4	6179934	6180016	83	0.0277879	0.00364061	0.0241473	133.01	CHH
										NC_010454.4	6217282	6217365	84	0.00670304	0.032366	-0.0256629	-160.582	CHH
										NC_010454.4	6408257	6408435	179	0.004916	0.044069	-0.039153	-389.107	CHH
										NC_010454.4	6987081	6987176	96	0.000401246	0.0335486	-0.0331474	-332.04	CHH
										NC_010454.4	7866890	7866949	60	0.0397727	0.0101058	0.0296669	141.624	CHH
										NC_010454.4	8184192	8184280	89	0.0083329	0.0434549	-0.035122	-189.723	CHH
										NC_010454.4	8348137	8348200	64	0.000395389	0.0240518	-0.0236564	-119.006	CHH
										NC_010454.4	8467887	8468005	119	0.00123568	0.0257012	-0.0244655	-260.226	CHH
										NC_010454.4	8643947	8644026	80	0.00206451	0.0226353	-0.0205708	-139.628	CHH
										NC_010454.4	9777746	9777936	191	0.0300752	0.002962	0.0271132	441.852	CHH
										NC_010454.4	10955265	10955344	80	0.0295344	0.0013317	0.0282027	107.382	CHH
										NC_010454.4	11084737	11084788	52	0.00194753	0.0378183	-0.0358707	-157.479	CHH
										NC_010454.4	11548856	11548954	99	0.0248339	0.00141464	0.0234192	156.227	CHH
										NC_010454.4	11646526	11646652	127	0.00523738	0.036422	-0.0311847	-120.901	CHH
										NC_010454.4	12946130	12946306	177	0.00501683	0.0271158	-0.022099	-307.453	CHH
										NC_010454.4	13295967	13296162	196	0.0299133	0.00232111	0.0275922	427.421	CHH
										NC_010454.4	14672075	14672215	141	0.0022028	0.0222278	-0.020025	-263.319	CHH
										NC_010454.4	15622771	15622869	99	0.00345185	0.0291801	-0.0257282	-155.895	CHH
										NC_010454.4	16263922	16264164	243	0.0232846	0.00073008	0.0225546	453.771	CHH
										NC_010454.4	18306002	18306127	126	0.0299357	0.00381419	0.0261215	236.865	CHH
										NC_010454.4	18306284	18306413	130	0.0332102	0.00292833	0.0302819	170.688	CHH
										NC_010454.4	19263887	19264045	159	0.00284826	0.031052	-0.0282038	-307.247	CHH
										NC_010454.4	19879374	19879548	175	0.0222654	0.0021843	0.0200811	311.622	CHH
										NC_010454.4	20370489	20370600	112	0.000611101	0.0227242	-0.0221131	-185.434	CHH
										NC_010454.4	21131008	21131195	188	0.00727927	0.0287786	-0.0214993	-312.227	CHH
										NC_010454.4	21287718	21287783	66	0.0283481	0.000316582	0.0280315	126.536	CHH
										NC_010454.4	21365868	21366066	199	0.0570126	0.00462668	0.0523859	245.932	CHH
										NC_010454.4	21443157	21443295	139	0.00194155	0.0270743	-0.0251328	-208.64	CHH
										NC_010454.4	22014696	22014767	72	0.00581229	0.0952626	-0.0894503	-155.462	CHH
										NC_010454.4	22236072	22236399	328	0.0270376	0.00107065	0.0259669	545.832	CHH
										NC_010454.4	23692919	23693081	163	0.0303627	0.00291651	0.0274462	360.688	CHH
										NC_010454.4	24069726	24069912	187	0.0329727	0.0022605	0.0307122	362.465	CHH
										NC_010454.4	24266044	24266096	53	0.0253835	0.00319816	0.0221853	147.864	CHH
										NC_010454.4	24870037	24870222	186	0.00250839	0.0228947	-0.0203863	-375.285	CHH
										NC_010454.4	24870317	24870523	207	0.00133146	0.0244703	-0.0231389	-492.262	CHH
										NC_010454.4	24870805	24871271	467	0.00279403	0.0258586	-0.0230646	-699.249	CHH
										NC_010454.4	24874734	24874963	230	0.00167766	0.0291141	-0.0274365	-490.842	CHH
										NC_010454.4	25196683	25196841	159	0.00214953	0.0298965	-0.0277469	-365.001	CHH
										NC_010454.4	25199420	25199507	88	0.00194848	0.0286877	-0.0267392	-144.581	CHH
										NC_010454.4	25200222	25200515	294	0.00287913	0.0301758	-0.0272966	-544.971	CHH
										NC_010454.4	25200746	25202157	1412	0.00446281	0.0401951	-0.0357323	-2086.39	CHH
										NC_010454.4	25650080	25650253	174	0.00980247	0.0449539	-0.0351514	-372.887	CHH
										NC_010454.4	25757800	25757862	63	0.00473103	0.0340844	-0.0293534	-126.576	CHH
										NC_010454.4	26620797	26620877	81	0.00367154	0.025754	-0.0220824	-102.021	CHH
										NC_010454.4	26955278	26955373	96	0.0033575	0.0613511	-0.0579936	-234.121	CHH
										NC_010454.4	27125471	27125542	72	0.00582448	0.0459831	-0.0401586	-122.002	CHH
										NC_010454.4	29184195	29184401	207	0.001729	0.0251719	-0.0234429	-372.533	CHH
										NC_010454.4	29409283	29409338	56	0.0160043	0.0761532	-0.0601489	-172.473	CHH
										NC_010454.4	29447731	29447913	183	0.00729327	0.0452934	-0.0380001	-289.319	CHH
										NC_010454.4	29889496	29889579	84	0.00521516	0.0329733	-0.0277581	-112.847	CHH
										NC_010454.4	30599969	30600121	153	0.0313309	0.00475337	0.0265776	219.756	CHH
										NC_010454.4	33022764	33022844	81	0.00353779	0.0334826	-0.0299448	-122.416	CHH
										NC_010454.4	33239685	33239760	76	0.0036062	0.0369311	-0.0333249	-148.474	CHH
										NC_010454.4	33868347	33868405	59	0.00179983	0.0289492	-0.0271494	-106.221	CHH
										NC_010454.4	34099101	34099278	178	0.0748825	0.0165777	0.0583047	250.476	CHH
										NC_010454.4	37591843	37591908	66	0.0244294	0.000485296	0.0239441	108.755	CHH
										NC_010454.4	38252756	38252827	72	0.0259021	0.00138499	0.0245171	202.027	CHH
										NC_010454.4	39159526	39159634	109	0.0249333	0.00168749	0.0232458	196.071	CHH
										NC_010454.4	39253249	39253341	93	0.0229932	0.000404042	0.0225892	146.152	CHH
										NC_010454.4	40628601	40628741	141	0.00441359	0.040747	-0.0363334	-165.699	CHH
										NC_010454.4	40754491	40754573	83	0.00830999	0.0456669	-0.037357	-109.082	CHH
										NC_010454.4	40873326	40873439	114	0.00370785	0.023799	-0.0200911	-196.226	CHH
										NC_010454.4	41419050	41419239	190	0.0302715	0.00279698	0.0274746	410.228	CHH
										NC_010454.4	41468693	41468927	235	0.0445072	0.00103635	0.0434708	444.89	CHH
										NC_010454.4	41697461	41697517	57	0.00173277	0.0351459	-0.0334132	-107.187	CHH
										NC_010454.4	42302000	42302071	72	0.0153311	0.0541495	-0.0388184	-114.865	CHH
										NC_010454.4	44357974	44358083	110	0.00222187	0.0301345	-0.0279126	-162.774	CHH
										NC_010454.4	44621918	44622091	174	0.0239119	0.00240289	0.021509	371.429	CHH
										NC_010454.4	46357126	46357195	70	0.00371269	0.0699894	-0.0662767	-147.786	CHH
										NC_010454.4	47002117	47002178	62	0.0375263	0.00381132	0.033715	140.528	CHH
										NC_010454.4	47280119	47280219	101	0.0261872	0.00363227	0.0225549	142.341	CHH
										NC_010454.4	48548659	48548741	83	0.0294132	0.00499465	0.0244186	132.001	CHH
										NC_010454.4	49788542	49788624	83	0.0428595	0.00317254	0.039687	169.307	CHH
										NC_010454.4	49958686	49958835	150	0.0319547	0.00206744	0.0298872	259.382	CHH
										NC_010454.4	50858495	50858850	356	0.00410168	0.0905539	-0.0864522	-1093.22	CHH
										NC_010454.4	52364171	52364369	199	0.00310574	0.0430044	-0.0398987	-324.43	CHH
										NC_010454.4	52565289	52565393	105	0.0269461	0.00186723	0.0250788	145.438	CHH
										NC_010454.4	52643744	52643927	184	0.0303296	0.00281278	0.0275168	247.754	CHH
										NC_010454.4	53500140	53500208	69	0.0113474	0.0629889	-0.0516414	-123.521	CHH
										NC_010454.4	54199517	54199567	51	0.000646227	0.0257017	-0.0250555	-101.924	CHH
										NC_010454.4	54235501	54235560	60	0.01412	0.0402434	-0.0261235	-105.27	CHH
										NC_010454.4	54423057	54423119	63	0.025871	0.00093367	0.0249373	126.07	CHH
										NC_010454.4	54818714	54818773	60	0.00032518	0.0254182	-0.025093	-128.146	CHH
										NC_010454.4	54855187	54855237	51	0.0527671	0.0179037	0.0348634	109.819	CHH
										NC_010454.4	55402174	55402268	95	0.00590002	0.0323705	-0.0264705	-106.345	CHH
										NC_010454.4	55767553	55767731	179	0.0244387	0.000470487	0.0239682	355.29	CHH
										NC_010454.4	56344097	56344192	96	0.0214961	0.000692717	0.0208034	127.676	CHH
										NC_010454.4	56869224	56869281	58	0.0401244	0.00695412	0.0331702	105.506	CHH
										NC_010454.4	57291781	57291873	93	0.00156324	0.0327845	-0.0312212	-244.903	CHH
										NC_010454.4	57340652	57340730	79	0.0386045	0.00318923	0.0354153	168.512	CHH
										NC_010454.4	57598563	57598623	61	0.0311284	0.00287326	0.0282552	146.056	CHH
										NC_010454.4	57727437	57727534	98	0.00293639	0.0246597	-0.0217233	-124.7	CHH
										NC_010454.4	57727883	57728023	141	0.00902214	0.0388572	-0.029835	-183.268	CHH
										NC_010454.4	57728106	57728305	200	0.00309707	0.0342786	-0.0311815	-360.231	CHH
										NC_010454.4	58044543	58044616	74	0.00473707	0.0507853	-0.0460482	-141.655	CHH
										NC_010454.4	58265579	58265629	51	0.0301583	0.000599234	0.0295591	169.228	CHH
										NC_010454.4	58489062	58489118	57	0.0328928	0.00413396	0.0287589	135.914	CHH
										NC_010454.4	58565170	58565337	168	0.003201	0.0445096	-0.0413086	-264.421	CHH
										NC_010454.4	59470525	59470662	138	0.0255796	0.00310005	0.0224795	203.75	CHH
										NC_010454.4	59647860	59648100	241	0.00373604	0.0617332	-0.0579972	-350.423	CHH
										NC_010454.4	59924536	59924644	109	0.003457	0.0770205	-0.0735635	-220.488	CHH
										NC_010454.4	59959426	59959630	205	0.010627	0.0807812	-0.0701542	-519.495	CHH
										NC_010454.4	60210602	60210894	293	0.00104898	0.0510483	-0.0499993	-758.017	CHH
										NC_010454.4	60249152	60249216	65	0.00612229	0.0378021	-0.0316798	-121.728	CHH
										NC_010454.4	60259313	60259379	67	0.00246398	0.0287073	-0.0262433	-168.249	CHH
										NC_010454.4	60272695	60272810	116	0.0019711	0.0358944	-0.0339233	-226.446	CHH
										NC_010454.4	60337898	60337977	80	0.000815654	0.0323023	-0.0314867	-105.078	CHH
										NC_010454.4	60371173	60371400	228	0.0757685	0.00691574	0.0688528	546.368	CHH
										NC_010454.4	60547802	60547898	97	0.000580717	0.0406205	-0.0400398	-157.116	CHH
										NC_010454.4	60563194	60563372	179	0.024648	0.000571069	0.024077	299.117	CHH
										NC_010454.4	60965705	60965768	64	0.0155235	0.0470424	-0.0315189	-122.956	CHH
										NC_010455.5	780313	780697	385	0.00172369	0.152086	-0.150362	-662.161	CHH
										NC_010455.5	820464	820560	97	0.00194004	0.0260227	-0.0240827	-165.788	CHH
										NC_010455.5	885155	885347	193	0.0308233	0.00152597	0.0292973	327.264	CHH
										NC_010455.5	1299055	1299157	103	0.00310451	0.0273255	-0.024221	-101.109	CHH
										NC_010455.5	1367721	1367798	78	0.00605321	0.0425762	-0.036523	-118.068	CHH
										NC_010455.5	1505947	1506217	271	0.0263102	0.00078648	0.0255237	417.889	CHH
										NC_010455.5	1729115	1729246	132	0.0222904	0.00167938	0.0206111	191.513	CHH
										NC_010455.5	2545509	2545590	82	0.0386032	0.00181055	0.0367927	142.84	CHH
										NC_010455.5	3240370	3240497	128	0.0336777	0.00261843	0.0310592	229.567	CHH
										NC_010455.5	3374526	3374600	75	0.0190991	0.0560458	-0.0369467	-107.198	CHH
										NC_010455.5	5399374	5399467	94	0.00483195	0.0335894	-0.0287574	-109.606	CHH
										NC_010455.5	5413763	5413975	213	0.004096	0.0362611	-0.0321651	-316.055	CHH
										NC_010455.5	5414047	5414233	187	0.00220976	0.0328539	-0.0306441	-238.449	CHH
										NC_010455.5	5414307	5414919	613	0.00256174	0.0438309	-0.0412691	-824.803	CHH
										NC_010455.5	6977678	6977815	138	0.00649483	0.0515307	-0.0450358	-169.167	CHH
										NC_010455.5	7615724	7615775	52	0.0487283	0.0063595	0.0423688	156.772	CHH
										NC_010455.5	7664896	7664973	78	0.0400068	0.0122515	0.0277553	111.724	CHH
										NC_010455.5	7920968	7921027	60	0.0436208	0.0099296	0.0336912	116.357	CHH
										NC_010455.5	8551280	8551353	74	0.0326981	0.00387959	0.0288185	118.539	CHH
										NC_010455.5	9361031	9361139	109	0.0282994	0.00585846	0.022441	178.46	CHH
										NC_010455.5	9880702	9880772	71	0.0435879	0.00890121	0.0346867	102.366	CHH
										NC_010455.5	9881428	9881503	76	0.0680828	0.00735405	0.0607288	215.142	CHH
										NC_010455.5	9981126	9981185	60	0.027332	0.00245053	0.0248815	113.774	CHH
										NC_010455.5	10000006	10000152	147	0.00931373	0.043171	-0.0338572	-153.419	CHH
										NC_010455.5	10266996	10267192	197	0.000681621	0.0410824	-0.0404008	-343.559	CHH
										NC_010455.5	10406096	10406210	115	0.000939165	0.0285036	-0.0275644	-192.692	CHH
										NC_010455.5	10436304	10436361	58	0.000922635	0.0248801	-0.0239574	-129.707	CHH
										NC_010455.5	10451969	10452162	194	0.00127097	0.0230159	-0.021745	-301.714	CHH
										NC_010455.5	11618236	11618304	69	0.0363096	0.00465105	0.0316586	135.857	CHH
										NC_010455.5	11752530	11752816	287	0.0267309	0.000292344	0.0264385	483.553	CHH
										NC_010455.5	11820828	11820887	60	0.0295139	0.00463244	0.0248815	146.815	CHH
										NC_010455.5	12204345	12204403	59	0.0477407	0.00964147	0.0380993	162.181	CHH
										NC_010455.5	12340954	12341079	126	0.00469747	0.0331202	-0.0284227	-132.62	CHH
										NC_010455.5	12377345	12377462	118	0.00266689	0.0276899	-0.025023	-138.891	CHH
										NC_010455.5	12421571	12421645	75	0.0320429	0.00605622	0.0259867	133.31	CHH
										NC_010455.5	13964968	13965041	74	0.0323992	0.00417935	0.0282199	143.86	CHH
										NC_010455.5	13965094	13965166	73	0.0349977	0.00457289	0.0304248	129.707	CHH
										NC_010455.5	14335448	14335694	247	0.00140603	0.028728	-0.0273219	-488.334	CHH
										NC_010455.5	14684417	14684505	89	0.00260606	0.0255416	-0.0229356	-135.396	CHH
										NC_010455.5	16033210	16033379	170	0.0257084	0.00247248	0.0232359	280.093	CHH
										NC_010455.5	16556629	16556728	100	0.0033558	0.0270613	-0.0237055	-166.164	CHH
										NC_010455.5	17177739	17177907	169	0.00780513	0.0408087	-0.0330036	-222.735	CHH
										NC_010455.5	17335204	17335347	144	0.0224116	0.0014013	0.0210103	256.276	CHH
										NC_010455.5	18635109	18635184	76	0.0358536	0.000735904	0.0351177	117.738	CHH
										NC_010455.5	18637332	18637385	54	0.0382253	0.00546465	0.0327607	100.164	CHH
										NC_010455.5	18644392	18644530	139	0.0340688	0.00400905	0.0300598	154.785	CHH
										NC_010455.5	18928035	18928142	108	0.00179095	0.0225063	-0.0207153	-159.842	CHH
										NC_010455.5	19487303	19487377	75	0.00209031	0.0227724	-0.0206821	-132.098	CHH
										NC_010455.5	21421879	21422022	144	0.0548886	0.00527761	0.049611	267.319	CHH
										NC_010455.5	21468606	21468885	280	0.0295971	0.00205605	0.027541	582.761	CHH
										NC_010455.5	24040307	24040504	198	0.00243317	0.0367155	-0.0342823	-303.117	CHH
										NC_010455.5	25060732	25060828	97	0.0883816	0.0147636	0.073618	204.782	CHH
										NC_010455.5	25260944	25261012	69	0.000783592	0.0515193	-0.0507357	-94.2975	CHH
										NC_010455.5	25598845	25599039	195	0.0253745	0.00190832	0.0234662	297.575	CHH
										NC_010455.5	26297474	26297659	186	0.00452835	0.0274713	-0.0229429	-308.155	CHH
										NC_010455.5	26500724	26500799	76	0.00547048	0.0753239	-0.0698535	-81.6558	CHH
										NC_010455.5	27702777	27702873	97	0.00314097	0.0242482	-0.0211072	-163.007	CHH
										NC_010455.5	27803041	27803294	254	0.00245409	0.0273613	-0.0249072	-385.292	CHH
										NC_010455.5	28054538	28054601	64	0.040672	0.0116115	0.0290605	131.857	CHH
										NC_010455.5	28715197	28715248	52	0.0556972	0.00642086	0.0492763	112.721	CHH
										NC_010455.5	29014505	29014584	80	0.0432674	0.00706509	0.0362023	129.414	CHH
										NC_010455.5	31518927	31519112	186	0.00150844	0.0350783	-0.0335698	-291.472	CHH
										NC_010455.5	32503065	32503131	67	0.00490522	0.0699489	-0.0650437	-120.723	CHH
										NC_010455.5	33260552	33260636	85	0.0301932	0.00181893	0.0283743	125.142	CHH
										NC_010455.5	35384841	35384943	103	0.0256747	0.00224851	0.0234262	169.808	CHH
										NC_010455.5	35495007	35495078	72	0.00286677	0.0401735	-0.0373067	-118.545	CHH
										NC_010455.5	38820813	38820882	70	0.0292765	0.00672099	0.0225555	117.122	CHH
										NC_010455.5	38844062	38844224	163	0.00269813	0.0323001	-0.029602	-292.052	CHH
										NC_010455.5	39035750	39035810	61	0.0293111	0.00406546	0.0252457	126.474	CHH
										NC_010455.5	39065061	39065119	59	0.00213028	0.0261413	-0.024011	-117.03	CHH
										NC_010455.5	39107216	39107342	127	0.000785414	0.0530299	-0.0522445	-370.248	CHH
										NC_010455.5	40230293	40230520	228	0.00120153	0.0322503	-0.0310488	-520.057	CHH
										NC_010455.5	40945565	40945760	196	0.00399631	0.0417002	-0.0377039	-334.703	CHH
										NC_010455.5	43387998	43388080	83	0.00360578	0.0276433	-0.0240375	-133.362	CHH
										NC_010455.5	46236806	46236957	152	0.00705052	0.0325373	-0.0254868	-236.93	CHH
										NC_010455.5	47059860	47060014	155	0.0356533	0.00794243	0.0277108	256.23	CHH
										NC_010455.5	47907160	47907483	324	0.00443334	0.0369472	-0.0325138	-728.548	CHH
										NC_010455.5	48022696	48022827	132	0.00434917	0.028573	-0.0242238	-178.063	CHH
										NC_010455.5	48144159	48144243	85	0.0376994	0.00797625	0.0297231	101.826	CHH
										NC_010455.5	49931139	49931275	137	0.0226428	0.00146983	0.021173	200.414	CHH
										NC_010455.5	49972294	49972345	52	0.00342081	0.027694	-0.0242732	-112.782	CHH
										NC_010455.5	50388938	50389011	74	0.0280021	0.00080332	0.0271988	134.843	CHH
										NC_010455.5	50764586	50764879	294	0.0190835	0.0831889	-0.0641053	-573.042	CHH
										NC_010455.5	51479094	51479180	87	0.0218604	0.00124375	0.0206166	118.4	CHH
										NC_010455.5	52454666	52454809	144	0.00218364	0.0254355	-0.0232519	-226.675	CHH
										NC_010455.5	52458184	52458376	193	0.00545207	0.0349215	-0.0294695	-217.336	CHH
										NC_010455.5	53681576	53681659	84	0.00121322	0.0257628	-0.0245496	-135.911	CHH
										NC_010455.5	53939726	53939814	89	0.00350473	0.0271862	-0.0236814	-196.518	CHH
										NC_010455.5	54497506	54497609	104	0.00484771	0.0334499	-0.0286022	-165.876	CHH
										NC_010455.5	54497837	54498083	247	0.00409219	0.0474018	-0.0433096	-398.047	CHH
										NC_010455.5	54878283	54878425	143	0.0311806	0.00276034	0.0284202	235.621	CHH
										NC_010455.5	55658194	55658291	98	0.00209466	0.0250312	-0.0229365	-170.329	CHH
										NC_010455.5	59020183	59020251	69	0.00265173	0.0234639	-0.0208122	-118.128	CHH
										NC_010455.5	60095600	60095675	76	0.0311224	0.00143656	0.0296858	140.276	CHH
										NC_010455.5	65566240	65566402	163	0.0379374	0.00619493	0.0317425	351.551	CHH
										NC_010455.5	65851531	65851695	165	0.0244533	0.00117562	0.0232776	303.303	CHH
										NC_010455.5	66384485	66384614	130	0.00613298	0.0389424	-0.0328094	-254.519	CHH
										NC_010455.5	71568639	71568788	150	0.00348463	0.0351293	-0.0316446	-209.276	CHH
										NC_010455.5	72364914	72365150	237	0.00224664	0.0424744	-0.0402278	-569.273	CHH
										NC_010455.5	72430904	72431089	186	0.024001	0.00234325	0.0216577	366.354	CHH
										NC_010455.5	74748595	74748698	104	0.000660052	0.0224351	-0.0217751	-164.071	CHH
										NC_010455.5	75319757	75319903	147	0.00330991	0.0337155	-0.0304056	-221.229	CHH
										NC_010455.5	75319977	75320128	152	0.00202885	0.0252903	-0.0232615	-231.214	CHH
										NC_010455.5	76282166	76282269	104	0.0072659	0.0346211	-0.0273552	-104.792	CHH
										NC_010455.5	76321396	76321582	187	0.00840386	0.0350966	-0.0266928	-219.129	CHH
										NC_010455.5	76891401	76891689	289	0.00103775	0.0460935	-0.0450557	-805.104	CHH
										NC_010455.5	77406678	77406760	83	0.00135916	0.0249364	-0.0235772	-120.48	CHH
										NC_010455.5	77607340	77607455	116	0.03068	0.00284932	0.0278307	137.825	CHH
										NC_010455.5	78853862	78853974	113	0.00268271	0.0228885	-0.0202058	-197.594	CHH
										NC_010455.5	79467499	79467552	54	0.022598	0.00237378	0.0202243	113.704	CHH
										NC_010455.5	80021194	80021250	57	0.0431767	0.00937567	0.0338011	140.83	CHH
										NC_010455.5	80303397	80303620	224	0.0430767	0.00406758	0.0390092	400.605	CHH
										NC_010455.5	80409954	80410031	78	0.00353883	0.0284774	-0.0249385	-170.017	CHH
										NC_010455.5	81111649	81111766	118	0.0348187	0.000635977	0.0341828	186.849	CHH
										NC_010455.5	81396348	81396427	80	0.00206827	0.0233812	-0.0213129	-134.652	CHH
										NC_010455.5	81891674	81891795	122	0.00276857	0.0252272	-0.0224587	-222.436	CHH
										NC_010455.5	82803353	82803449	97	0.0015388	0.0237308	-0.022192	-159.641	CHH
										NC_010455.5	84141056	84141140	85	0.00149117	0.0286266	-0.0271355	-143.445	CHH
										NC_010455.5	85345780	85345881	102	0.00151276	0.0240899	-0.0225771	-130.385	CHH
										NC_010455.5	85886231	85886359	129	0.0293638	0.00105519	0.0283086	226.033	CHH
										NC_010455.5	86490755	86490827	73	0.00358814	0.0238068	-0.0202187	-163.363	CHH
										NC_010455.5	89931778	89931890	113	0.00789391	0.0402092	-0.0323153	-212.741	CHH
										NC_010455.5	90479730	90479888	159	0.00418651	0.0254329	-0.0212464	-282.538	CHH
										NC_010455.5	91344794	91344952	159	0.026953	0.000928907	0.0260241	301.852	CHH
										NC_010455.5	92771334	92771623	290	0.00674986	0.0390302	-0.0322803	-485.055	CHH
										NC_010455.5	93371765	93371933	169	0.0027843	0.024663	-0.0218787	-348.336	CHH
										NC_010455.5	96014404	96014468	65	0.00522495	0.041483	-0.036258	-160.759	CHH
										NC_010455.5	98661683	98661860	178	0.0288159	0.00197577	0.0268402	237.339	CHH
										NC_010455.5	99560774	99560963	190	0.00201121	0.0225304	-0.0205191	-344.849	CHH
										NC_010455.5	99701075	99701150	76	0.0179757	0.0793033	-0.0613276	-165.462	CHH
										NC_010455.5	100020740	100020932	193	0.0115133	0.0488726	-0.0373594	-288.877	CHH
										NC_010455.5	101862981	101863158	178	0.029065	0.00117786	0.0278872	260.463	CHH
										NC_010455.5	108256461	108256527	67	0.00341939	0.0234578	-0.0200384	-109.711	CHH
										NC_010455.5	108331134	108331308	175	0.00479823	0.0387467	-0.0339484	-274.924	CHH
										NC_010455.5	110841880	110841956	77	0.0308686	0.00310053	0.0277681	105.682	CHH
										NC_010455.5	111849678	111849922	245	0.00512239	0.0370904	-0.031968	-285.889	CHH
										NC_010455.5	111849986	111850092	107	0.00790013	0.0367924	-0.0288923	-140.206	CHH
										NC_010455.5	111855035	111855231	197	0.00671351	0.0643454	-0.0576318	-291.302	CHH
										NC_010455.5	112949367	112949462	96	0.00109942	0.0318675	-0.0307681	-156.03	CHH
										NC_010455.5	113459110	113459202	93	0.00396728	0.0271948	-0.0232275	-143.689	CHH
										NC_010455.5	115072422	115072489	68	0.00104571	0.02161	-0.0205643	-102.434	CHH
										NC_010455.5	115211610	115211674	65	0.00091924	0.0381102	-0.037191	-123.254	CHH
										NC_010455.5	115537112	115537235	124	0.0304146	0.00348042	0.0269342	180.797	CHH
										NC_010455.5	116290585	116290743	159	0.0311559	0.0032003	0.0279556	205.808	CHH
										NC_010455.5	120455283	120455565	283	0.00241273	0.02914	-0.0267273	-540.592	CHH
										NC_010455.5	126458881	126459112	232	0.00423082	0.0285801	-0.0243493	-296.148	CHH
										NC_010455.5	127141656	127141760	105	0.0232182	0.00111947	0.0220988	122.318	CHH
										NC_010455.5	127187612	127187735	124	0.0283704	0.00378911	0.0245813	175.57	CHH
										NC_010455.5	129660182	129660244	63	0.00617636	0.0279367	-0.0217603	-115.847	CHH
										NC_010455.5	131243110	131243244	135	0.00435753	0.0258843	-0.0215268	-169.362	CHH
										NC_010455.5	132568038	132568129	92	0.0258112	0.00327803	0.0225332	232.479	CHH
										NC_010455.5	132727051	132727325	275	0.00423851	0.0295319	-0.0252934	-514.18	CHH
										NC_010455.5	134034654	134034835	182	0.0033685	0.0329698	-0.0296013	-320.16	CHH
										NC_010455.5	137070734	137071121	388	0.0417803	0.00386514	0.0379152	862.076	CHH
										NC_010455.5	141915059	141915385	327	0.00342263	0.0502347	-0.046812	-672.959	CHH
										NC_010455.5	142888734	142888910	177	0.0245372	0.000506628	0.0240306	310.573	CHH
										NC_010455.5	145197294	145197479	186	0.0273633	0.00198328	0.02538	374.092	CHH
										NC_010455.5	146686482	146686740	259	0.0281863	0.00182277	0.0263635	513.937	CHH
										NC_010455.5	147252373	147252518	146	0.0078375	0.0542484	-0.0464109	-275.039	CHH
										NC_010455.5	147645352	147645422	71	0.027402	0.00117142	0.0262306	119.353	CHH
										NC_010455.5	147731896	147731974	79	0.0053436	0.0382005	-0.0328569	-154.792	CHH
										NC_010455.5	152296728	152296914	187	0.0060794	0.0459046	-0.0398252	-233.477	CHH
										NC_010455.5	152349276	152349348	73	0.00274555	0.02592	-0.0231745	-132.379	CHH
										NC_010455.5	154764619	154764955	337	0.0642265	0.00117189	0.0630546	895.514	CHH
										NC_010455.5	164379449	164379548	100	0.0267457	0.00239519	0.0243506	136.179	CHH
										NC_010455.5	164642367	164642503	137	0.0419444	0.00117384	0.0407706	120.437	CHH
										NC_010455.5	166001411	166001517	107	0.024038	0.00187917	0.0221588	172.359	CHH
										NC_010455.5	166936956	166937035	80	0.00505603	0.0299939	-0.0249378	-112.759	CHH
										NC_010455.5	166937979	166938272	294	0.00339624	0.0378367	-0.0344405	-381.245	CHH
										NC_010455.5	166939175	166939372	198	0.00561794	0.0383752	-0.0327573	-246.128	CHH
										NC_010455.5	166939579	166939693	115	0.00380043	0.032805	-0.0290046	-134.287	CHH
										NC_010455.5	166939756	166939987	232	0.00354929	0.0337551	-0.0302058	-227.239	CHH
										NC_010455.5	166940227	166940810	584	0.00561309	0.0396242	-0.0340111	-691.904	CHH
										NC_010455.5	166941017	166941210	194	0.00257203	0.0292659	-0.0266939	-230.841	CHH
										NC_010455.5	167531128	167531220	93	0.00148382	0.0235228	-0.022039	-110.512	CHH
										NC_010455.5	175347064	175347249	186	0.00368004	0.0309735	-0.0272935	-183.446	CHH
										NC_010455.5	175347345	175347604	260	0.0085986	0.0502284	-0.0416298	-416.388	CHH
[truncated: 922 more rows]
