# Supplementary material for: FZD7, Regulated by Non-CpG Methylation, Plays an Important Role in Immature Porcine Sertoli Cell Proliferation
Source: Int J Mol Sci. 2023 Mar 24;24(7):6179. doi: 10.3390/ijms24076179 (PMC10094452; doi:10.3390/ijms24076179)
Supplement: Supplementary file 1 [file ijms-24-06179-s001.zip › Supplementary Table/Supplementary Table S2.xlsx]

## Sheet: Sheet1
List of DMGs related to CHG contexts					List of DMGs related to CHH contexts
Hypermethylated DMGs associated with promoters	Hypomethylated DMGs associated with promoters	Hypermethylated DMGs associated with gene bodies	Hypomethylated DMGs associated with gene bodies		Hypermethylated DMGs associated with promoters	Hypomethylated DMGs associated with promoters	Hypermethylated DMGs associated with gene bodies	Hypomethylated DMGs associated with gene bodies
100127358	100037969	100142677	100037946		100048961	100037271	100037286	100037271
100152303	100127150	100151860	100037969		100144462	100126237	100037307	100037276
100155248	100153591	100152043	100126239		100152784	100152351	100037941	100037941
100312969	100155163	100152732	100126279		100512018	100155050	100038003	100037967
100513370	100157105	100152838	100142677		100513331	100155547	100049670	100037969
100514734	100170118	100152930	100151931		100516293	100157057	100049677	100037974
100518928	100513723	100152943	100152043		100516932	100170118	100101470	100049650
100523569	100514284	100153276	100152185		100518487	100170127	100126163	100049684
100620452	100514914	100153306	100152201		100518690	100233187	100144462	100101927
102157454	100515779	100153365	100152595		100519387	100337677	100144471	100124408
106509633	100516990	100153399	100152732		100520648	100511431	100144481	100125830
110255705	100517686	100153543	100152823		100520965	100512083	100144526	100126279
110257366	100520876	100153556	100153116		100521238	100512610	100151991	100127144
110257397	100521146	100153585	100153213		100521597	100513275	100152025	100134969
	100522361	100153615	100153248		100523745	100514045	100152043	100136903
	100526100	100154178	100153256		100525219	100514087	100152080	100144497
	100625698	100154208	100153398		100525894	100514403	100152168	100144512
	100736878	100154378	100153537		100525965	100517310	100152258	100151784
	102160003	100154569	100153801		100620938	100517416	100152398	100151838
	102161291	100155148	100153974		100621002	100517890	100152598	100151978
	102164580	100155165	100154276		100621776	100517997	100152606	100151998
	106504591	100155248	100154412		100622439	100519237	100152632	100152102
	106508256	100155713	100154795		100627618	100520131	100152664	100152112
	106509893	100155782	100154896		100689265	100520417	100153071	100152168
	106509960	100155799	100155068		102160932	100520800	100153102	100152205
	110257453	100155970	100155257		102165812	100521043	100153116	100152239
	110257477	100155980	100155271		102166116	100523915	100153213	100152327
	110260603	100155989	100155273		106508574	100524190	100153247	100152339
	110261751	100156032	100155706		106509249	100524553	100153278	100152410
	110262068	100156110	100155782		106509633	100620940	100153355	100152438
	397076	100156325	100155799		110257017	100621121	100153368	100152498
		100156440	100155879		110258519	100621977	100153395	100152572
		100156632	100156454		110258903	100622488	100153522	100152644
		100156744	100156471		110260770	100623273	100153635	100152747
		100157100	100156897		110262176	100625072	100153729	100152771
		100157330	100157003		444998	100625139	100153749	100152791
		100157399	100157060		474162	100625698	100153848	100152802
		100157413	100157102			100737821	100153851	100152819
		100157532	100157105			100737842	100153921	100152895
		100157655	100157219			100738105	100153954	100152930
		100157716	100157228			102157456	100154178	100153006
		100157771	100157330			102157527	100154356	100153033
		100158080	100157351			102157658	100154477	100153068
		100158183	100157532			102159026	100154578	100153116
		100188977	100157618			102159820	100154589	100153143
		100233197	100157791			102161104	100154648	100153193
		100286744	100157887			102161210	100154759	100153213
		100302109	100157979			102161291	100155124	100153272
		100302365	100158147			102163217	100155159	100153348
		100312969	100170118			102164703	100155271	100153365
		100312978	100233171			102165127	100155276	100153462
		100511155	100294707			102167371	100155334	100153537
		100511641	100316854			104796101	100155344	100153549
		100511671	100337671			106504504	100155367	100153595
		100511840	100337681			106505308	100155493	100153677
		100511912	100359355			106505427	100155644	100153801
		100512009	100511292			106506389	100155684	100153981
		100512112	100511790			106506585	100155803	100154025
		100512265	100512149			106508637	100155970	100154043
		100512277	100512515			106509501	100155989	100154048
		100512373	100512869			106510465	100156007	100154139
		100512455	100513081			110255190	100156110	100154157
		100512481	100513257			110255487	100156397	100154158
		100512677	100513691			110255674	100156440	100154178
		100512810	100513723			110257036	100156454	100154204
		100512817	100513839			110257493	100156555	100154222
		100512951	100514091			110258928	100156632	100154280
		100512979	100514284			110259580	100156710	100154289
		100513350	100514770			110259873	100156795	100154420
		100513354	100514801			110260612	100156809	100154566
		100513545	100514855			110261204	100156844	100154569
		100513582	100515117			110262172	100156849	100154589
		100513970	100515146			110262270	100156914	100154652
		100513997	100515411			396730	100157043	100154669
		100514055	100515441			396836	100157060	100154685
		100514440	100515547			396946	100157082	100154767
		100514624	100515559			397120	100157100	100154768
		100514711	100515648			397173	100157105	100154821
		100514784	100515695			397195	100157216	100154890
		100514786	100515779			397318	100157227	100154905
		100514836	100515868			397421	100157228	100155014
		100514911	100515914			397493	100157256	100155050
		100514952	100516171			448985	100157330	100155111
		100514967	100516293			492277	100157401	100155210
		100515040	100516309			574050	100157430	100155260
		100515140	100516312				100157532	100155474
		100515393	100516506				100157563	100155536
		100515458	100516567				100157596	100155564
		100515476	100516568				100157679	100155644
		100515512	100516747				100157745	100155651
		100515547	100516764				100157832	100155671
		100515559	100516871				100157840	100155799
		100515585	100517073				100157904	100155833
		100515982	100517128				100157931	100155879
		100516102	100517185				100157979	100155888
		100516167	100517289				100158122	100155916
		100516567	100517614				100170145	100156044
		100516701	100517735				100170147	100156062
		100516747	100518097				100174955	100156232
		100516825	100518214				100188977	100156257
		100516945	100518574				100217380	100156278
		100517189	100518870				100217399	100156286
		100517192	100519087				100233172	100156376
		100517235	100519209				100240721	100156444
		100517310	100519341				100294707	100156499
		100517374	100519584				100301561	100156534
		100517738	100519668				100312977	100156632
		100517978	100519733				100337671	100156637
		100518053	100519828				100337673	100156842
		100518097	100519876				100462748	100156844
		100518214	100519955				100510956	100156849
		100518383	100520455				100510972	100156931
		100518405	100520617				100511037	100156979
		100518574	100520687				100511372	100157003
		100518625	100520794				100511410	100157060
		100518681	100521067				100511470	100157069
		100518698	100521105				100511523	100157100
		100518944	100521146				100511543	100157106
		100519247	100521257				100511641	100157112
		100519727	100521408				100511671	100157120
		100519817	100521513				100511739	100157196
		100519957	100521840				100511836	100157198
		100519965	100521910				100512005	100157227
		100520023	100522082				100512021	100157228
		100520165	100522270				100512105	100157256
		100520574	100522290				100512112	100157280
		100520675	100522413				100512373	100157330
		100520742	100522538				100512727	100157381
		100520743	100522756				100512816	100157413
		100520775	100522801				100512917	100157526
		100521146	100522896				100512985	100157532
		100521258	100522965				100513022	100157563
		100521434	100523243				100513078	100157585
		100521450	100523643				100513345	100157618
		100521576	100523747				100513350	100157646
		100521863	100523763				100513412	100157662
		100521893	100523778				100513484	100157742
		100522082	100523824				100513519	100157762
		100522104	100523883				100513559	100157771
		100522128	100524106				100513834	100157816
		100522270	100524248				100513866	100157832
		100522863	100524385				100513899	100157921
		100522903	100524460				100513970	100158027
		100523136	100524513				100514004	100158041
		100523292	100524569				100514187	100158214
		100523334	100525013				100514286	100169702
		100523750	100525121				100514612	100170118
		100523818	100525275				100514648	100170127
		100523833	100525411				100514689	100170769
		100523836	100525605				100514730	100187577
		100523980	100525616				100514786	100188978
		100524101	100525733				100514952	100192439
		100524182	100620226				100514970	100233187
		100524385	100620491				100515025	100270820
		100524650	100620744				100515029	100294707
		100524780	100620812				100515116	100337658
		100524882	100620949				100515140	100337671
		100525146	100621037				100515181	100337681
		100525224	100622390				100515246	100359355
		100525263	100622589				100515265	100359358
		100620093	100623018				100515286	100359362
		100620469	100623101				100515333	100499553
		100620623	100623173				100515402	100510911
		100620827	100623422				100515425	100511146
		100620926	100623639				100515476	100511149
		100621070	100623906				100515585	100511286
		100621199	100623940				100515614	100511393
		100621633	100624047				100515727	100511431
		100621879	100624317				100515962	100511445
		100622102	100624791				100516123	100511469
		100622181	100625006				100516158	100511543
		100622193	100625298				100516194	100511556
		100622240	100625335				100516416	100511593
		100622381	100625548				100516476	100511594
		100622616	100625698				100516499	100511606
		100622884	100625790				100516620	100511671
		100623088	100625836				100516734	100511735
		100623102	100626125				100516859	100511767
		100623332	100626194				100516913	100511810
		100623590	100626494				100516916	100511850
		100624004	100626723				100516994	100511895
		100624050	100626744				100517143	100511916
		100624545	100626866				100517173	100511937
		100624679	100626868				100517204	100512009
		100624731	100627389				100517235	100512021
		100624903	100627504				100517289	100512083
		100624934	100627876				100517310	100512098
		100624964	100736968				100517738	100512141
		100625139	100737017				100517813	100512149
		100625423	100737821				100517856	100512277
		100625942	100737976				100517879	100512355
		100625981	100739017				100517930	100512373
		100626008	100739061				100517978	100512481
		100626341	100739555				100518050	100512515
		100626346	102157949				100518097	100512630
		100626354	102158035				100518211	100512633
		100626399	102158255				100518214	100512743
		100626662	102158899				100518260	100512817
		100626843	102159171				100518397	100512880
		100626866	102159212				100518418	100512949
		100626904	102159930				100518423	100513064
		100627067	102159977				100518450	100513089
		100627245	102160207				100518487	100513121
		100627824	102161201				100518690	100513153
		100627876	102161291				100518810	100513222
		100627880	102162420				100519054	100513231
		100627900	102162936				100519080	100513275
		100627924	102164093				100519087	100513283
		100736823	102164235				100519209	100513429
		100737965	102164321				100519379	100513444
		100738048	102164569				100519389	100513500
		100738984	102164918				100519528	100513526
		100739137	102164931				100519563	100513689
		100739397	102165752				100519613	100513712
		100739684	102166124				100519817	100513721
		100739768	102166211				100519836	100513890
		102157760	102166697				100519873	100513894
		102157940	102167403				100519905	100513924
		102158165	102167408				100519931	100514045
		102159048	102168089				100519950	100514160
		102159414	106504057				100519957	100514494
		102159476	106504634				100519960	100514506
		102160341	106504821				100519996	100514527
		102160500	106505248				100520023	100514689
		102160665	106505818				100520061	100514770
		102161487	106506135				100520165	100514784
		102162816	106506279				100520199	100514850
		102163141	106506297				100520418	100514855
		102164155	106506422				100520455	100514879
		102164283	106506965				100520724	100514952
		102164320	106509065				100520764	100514970
		102165264	106509370				100520932	100514979
		102165590	106509950				100520965	100515053
		102165774	106509952				100521047	100515071
		102166057	106510205				100521124	100515142
		102167132	106510444				100521141	100515187
		102167153	106510466				100521241	100515210
		102167784	106510470				100521277	100515233
		106504062	110255485				100521299	100515267
		106504293	110255655				100521308	100515277
		106504342	110255736				100521324	100515340
		106504691	110256055				100521434	100515393
		106505248	110256118				100521464	100515441
		106505551	110256150				100521486	100515445
		106506470	110256376				100521573	100515456
		106506827	110256488				100521589	100515476
		106507343	110256769				100521597	100515505
		106508348	110256906				100521618	100515559
		106509633	110256931				100521678	100515566
		106509843	110256990				100521743	100515635
		106510452	110257100				100521745	100515639
		110255179	110257107				100521780	100515642
		110255390	110257408				100521955	100515695
		110255494	110257448				100522038	100515882
		110255722	110257675				100522104	100515914
		110256111	110258136				100522244	100516102
		110256114	110259249				100522294	100516171
		110256137	110259837				100522368	100516194
		110256272	110259877				100522443	100516296
		110256420	110260043				100522480	100516315
		110256592	110260214				100522611	100516377
		110256656	110260236				100522635	100516386
		110256948	110260285				100522666	100516390
		110257050	110260333				100522681	100516402
		110257222	110260491				100522704	100516455
		110257333	110260602				100522753	100516456
		110257366	110260603				100522863	100516469
		110257550	110260606				100522871	100516483
		110257598	110260801				100522875	100516499
		110257786	110260806				100523015	100516528
		110258194	110260834				100523106	100516546
		110258353	110261271				100523116	100516567
		110258362	110261515				100523136	100516747
		110259991	110261524				100523207	100516832
		110260130	110262032				100523292	100516871
		110260335	110262068				100523510	100516877
		110260338	396762				100523516	100516888
		110260615	396905				100523562	100516891
		110260790	396978				100523643	100516994
		110260791	397013				100523707	100517071
		110260899	397172				100523781	100517132
		110260945	397340				100523824	100517234
		110261052	397393				100523833	100517246
		110261519	397471				100523836	100517614
		110261647	397533				100523980	100517625
		396589	404692				100524044	100517638
		396702	414905				100524319	100517680
		396718	733659				100524385	100517681
		396864	733667				100524415	100517926
		396902	733687				100524419	100517927
		397045	768114				100524586	100518082
		397156					100524621	100518181
		397166					100524650	100518214
		397393					100524705	100518275
		397396					100524759	100518325
		414375					100524780	100518337
		414737					100524832	100518423
		595102					100524896	100518487
		733636					100524973	100518489
		733640					100525219	100518690
		733673					100525250	100518784
							100525337	100518839
							100525550	100518857
							100525605	100518938
							100525610	100518944
							100525921	100519075
							100525927	100519118
							100525944	100519339
							100526026	100519379
							100526102	100519497
							100526104	100519671
							100526131	100519689
							100526254	100519693
							100620054	100519728
							100620243	100519785
							100620255	100519794
							100620543	100519806
							100620577	100519876
							100620724	100519879
							100620787	100519931
							100620812	100519993
							100620950	100520040
							100620959	100520049
							100620970	100520077
							100621002	100520131
							100621070	100520176
							100621167	100520334
							100621199	100520370
							100621442	100520384
							100621666	100520413
							100621701	100520417
							100621776	100520595
							100621803	100520620
							100621830	100520624
							100621864	100520743
							100621904	100520792
							100622074	100520800
							100622341	100520808
							100622391	100520846
							100622516	100520876
							100622559	100520986
							100622718	100521036
							100622917	100521043
							100622999	100521052
							100623006	100521141
							100623034	100521160
							100623355	100521221
							100623695	100521258
							100623759	100521305
							100623797	100521330
							100624134	100521353
							100624272	100521436
							100624404	100521450
							100624475	100521513
							100624543	100521573
							100624731	100521589
							100624758	100521824
							100624789	100521829
							100624843	100521858
							100624854	100521863
							100624903	100521990
							100624908	100522054
							100624965	100522104
							100625139	100522109
							100625145	100522128
							100625149	100522273
							100625226	100522279
							100625258	100522394
							100625423	100522409
							100625500	100522450
							100625563	100522548
							100625643	100522604
							100625758	100522673
							100625790	100522728
							100625823	100522756
							100625905	100522957
							100625946	100522971
							100626077	100523157
							100626085	100523163
							100626354	100523197
							100626812	100523234
							100626921	100523254
							100627012	100523319
							100627067	100523323
							100627072	100523451
							100627205	100523504
							100627213	100523513
							100627245	100523516
							100627260	100523520
							100627663	100523528
							100627907	100523536
							100627974	100523554
							100628154	100523598
							100628208	100523643
							100736673	100523658
							100736832	100523676
							100737017	100523723
							100737399	100523730
							100737417	100523747
							100737524	100523880
							100737996	100523883
							100738048	100523915
							100738196	100523947
							100738275	100524063
							100738461	100524069
							100738688	100524083
							100738826	100524097
							100738949	100524106
							100739017	100524182
							100739170	100524248
							100739397	100524286
							100739638	100524350
							100739727	100524417
							102157652	100524447
							102157760	100524460
							102157949	100524465
							102158358	100524509
							102158750	100524545
							102158777	100524585
							102158899	100524640
							102159048	100524673
							102159116	100524966
							102159414	100525009
							102159471	100525138
							102159559	100525271
							102159752	100525459
							102159800	100525483
							102159820	100525547
							102159930	100525565
							102160052	100525610
							102160196	100525713
							102160458	100525716
							102160500	100525819
							102160515	100525978
							102160959	100526068
							102162507	100526143
							102162728	100526183
							102163904	100529117
							102164155	100533202
							102164314	100620150
							102164398	100620175
							102164422	100620214
							102164569	100620243
							102164776	100620283
							102165006	100620416
							102165048	100620491
							102165712	100620493
							102165722	100620523
							102166061	100620531
							102166405	100620568
							102166764	100620577
							102166958	100620586
							102167373	100620752
							102167710	100620940
							102168155	100620950
							106504105	100621114
							106504343	100621199
							106504512	100621324
							106504595	100621356
							106504727	100621442
							106504748	100621555
							106504886	100621620
							106504949	100621703
							106505248	100621776
							106505333	100621948
							106505399	100622006
							106505551	100622220
							106505748	100622477
							106506082	100622488
							106506455	100622521
							106506547	100622691
							106506702	100622883
							106506814	100623018
							106506836	100623115
							106506858	100623157
							106506882	100623191
							106508363	100623283
							106509183	100623362
							106509249	100623528
							106509295	100623612
							106509370	100623759
							106509390	100623940
							106509633	100623954
							106509824	100624014
							106509878	100624109
							106510528	100624115
							110255225	100624317
							110255315	100624542
							110255421	100624543
							110255644	100624593
							110255655	100624660
							110255677	100624678
							110255835	100624749
							110255845	100624791
							110255981	100624965
							110256042	100624966
							110256224	100625032
							110256424	100625134
							110256467	100625290
							110256555	100625335
							110256558	100625564
							110256561	100625698
							110256688	100625836
							110256782	100625903
							110256792	100625926
							110256973	100625977
							110257027	100626195
							110257137	100626233
							110257138	100626354
							110257448	100626604
							110257482	100626657
							110257498	100626744
							110257674	100626826
							110257736	100626898
							110257747	100626947
							110257764	100626969
							110258214	100626997
							110258337	100627112
							110258506	100627126
							110258565	100627345
							110259221	100627504
							110259831	100627661
							110259888	100627663
							110260046	100627695
							110260062	100627915
							110260190	100627972
							110260408	100628105
							110260606	100736572
							110260630	100736575
							110260729	100736699
							110260808	100736811
							110260893	100736928
							110260899	100737018
							110260903	100737047
							110260971	100737188
							110261029	100737226
							110261052	100737352
							110261271	100737621
							110261534	100737731
							110261540	100737787
							110261584	100737793
							110262135	100737821
							110262188	100737937
							396710	100737938
							396719	100737965
							396781	100737978
							396833	100738003
							396856	100738048
							396864	100738062
							396888	100738411
							397002	100738461
							397105	100738519
							397193	100738638
							397303	100738686
							397435	100738793
							397529	100739062
							397534	100739123
							403324	100739216
							414412	100739555
							414909	100739585
							574057	100739611
							594850	100739621
							733673	100739703
								100739741
								100739768
								100739769
								102157630
								102158157
								102158243
								102158332
								102158661
								102158777
								102158906
								102159047
								102159180
								102159243
								102159414
								102159435
								102159559
								102159844
								102159901
								102159930
								102160111
								102160196
								102160303
								102160320
								102160367
								102160472
								102160515
								102160723
								102160801
								102160854
								102161209
								102161291
								102161298
								102161529
								102161705
								102161961
								102162026
								102162068
								102162258
								102162695
								102162727
								102162742
								102162816
								102162837
								102162936
								102163217
								102163490
								102163669
								102163801
								102164321
								102164442
								102164646
								102164767
								102164776
								102164818
								102164918
								102164931
								102164998
								102165015
								102165038
								102165127
								102165318
								102165363
								102165419
								102165484
								102166001
								102166124
								102166141
								102166211
								102166310
								102166599
								102166950
								102167094
								102167290
								102167371
								102167456
								102167506
								102167963
								102168017
								102168055
								102168148
								106504268
								106504343
								106504386
								106504434
								106504512
								106504591
								106504847
								106505124
								106505250
								106505263
								106505308
								106505309
								106505381
								106505633
								106505672
								106505747
								106505771
								106505844
								106505934
								106506044
								106506054
								106506120
								106506270
								106506297
								106506349
								106506459
								106506472
								106506610
								106506851
								106507125
								106507184
								106507207
								106507417
								106507421
								106507571
								106508274
								106508513
								106508521
								106508546
								106508572
								106508637
								106508724
								106508831
								106508846
								106508874
								106508906
								106509065
								106509171
								106509220
								106509370
								106509455
								106509501
								106509799
								106509843
								106509950
								106510295
								106510466
								106510680
								110255236
								110255315
								110255448
								110255477
								110255487
								110255493
								110255522
								110255529
								110255633
								110255655
								110255660
								110255693
								110255736
								110255743
								110255800
								110255816
								110255818
								110256106
								110256118
								110256126
								110256221
								110256249
								110256291
								110256300
								110256390
								110256659
								110256727
								110256739
								110256746
								110256949
								110257064
								110257088
								110257170
								110257171
								110257187
								110257200
								110257205
								110257237
								110257380
								110257446
								110257476
								110257660
								110257671
								110257716
								110257730
								110257757
								110257811
								110258728
								110259115
								110259215
								110259543
								110259580
								110259673
								110259871
								110259893
								110259898
								110259987
								110260021
								110260108
								110260195
								110260221
								110260232
								110260270
								110260285
								110260400
								110260693
								110260706
								110260806
								110260808
								110260856
								110260861
								110260961
								110260966
								110260973
								110261094
								110261267
								110261352
								110261471
								110261524
								110261577
								110261614
								110261683
								110261775
								110262046
								110262067
								110262089
								110262131
								110262135
								110262151
								396622
								396660
								396691
								396707
								396710
								396730
								396762
								396836
								396840
								396897
								396902
								396917
								396922
								396941
								396953
								397048
								397088
								397152
								397157
								397171
								397173
								397178
								397184
								397194
								397214
								397222
								397377
								397421
								397434
								397436
								397471
								397510
								397512
								397532
								397631
								404692
								414430
								414901
								448855
								448985
								494460
								497636
								574068
								641354
								654326
								733599
								733673
								733680
								768114
								780417
