# Supplementary material for: FZD7, Regulated by Non-CpG Methylation, Plays an Important Role in Immature Porcine Sertoli Cell Proliferation
Source: Int J Mol Sci. 2023 Mar 24;24(7):6179. doi: 10.3390/ijms24076179 (PMC10094452; doi:10.3390/ijms24076179)
Supplement: Supplementary file 1 [file ijms-24-06179-s001.zip › Supplementary Table/Supplementary Table S3.xlsx]

## Sheet: Sheet1
Informations of DMG associated promoters											Informations of DMG associated gene bodies
gene_id	diff.Methy	SZ_75_dvsSZ_1_d_log2FoldChange	DMR_Position	gene_name	Context_Type	Pearson Correlation Coefficient					gene_id	diff.Methy	SZ_75_dvsSZ_1_d_log2FoldChange	DMR_Position	gene_name	Context_Type	Pearson Correlation Coefficient
397076	-0.0202327	0	Promoter	IL12B	CHG	-0.0533339					396589	0.0807477	-2.17245	Gene body	IL16	CHG	0.0274222
100127150	-0.0538574	-0.861257	Promoter	TKT	CHG						396864	0.0338213	0.107747	Gene body	CYM	CHG
100127358	0.027441	-1.90536	Promoter	IFITM1	CHG						396905	-0.10968	-2.84257	Gene body	LOC396905	CHG
100152303	0.051278	-0.264147	Promoter	ACAT2	CHG						396978	-0.0849426	-0.984912	Gene body	OXCT1	CHG
100153591	-0.0242978	1.031	Promoter	SMIM10	CHG						397156	0.0240186	-2.73169	Gene body	IL2RG	CHG
100155248	0.0536358	-3.41162	Promoter	FBLN5	CHG						397166	0.0309393	-2.98134	Gene body	MS4A2	CHG
100170118	-0.08696	0.0137901	Promoter	RTN4	CHG						397172	-0.0347387	-3.09364	Gene body	CALCRL	CHG
100312969	0.0379348	-1.83557	Promoter	ELOVL1	CHG						397340	-0.0201152	-1.0939	Gene body	STAT5B	CHG
100513370	0.0347966	-0.567742	Promoter	SRPRA	CHG						397471	-0.0627296	-3.52798	Gene body	MMP14	CHG
100514284	-0.0395375	-0.389636	Promoter	KIDINS220	CHG						404692	-0.0493697	1.73301	Gene body	VTI1B	CHG
100514734	0.0732738	2.66761	Promoter	LOC100514734	CHG						414375	0.0416992	0.833966	Gene body	XCR1	CHG
100514914	-0.0289915	3.9063	Promoter	CATSPERE	CHG						733636	0.0471432	-0.411473	Gene body	HNF4A	CHG
100515779	-0.0239194	-2.5506	Promoter	DYRK2	CHG						733640	0.050015	-2.88226	Gene body	PRKG1	CHG
100516990	-0.0480247	5.11681	Promoter	LOC100516990	CHG						733667	-0.0322746	-1.15279	Gene body	AK4	CHG
100518928	0.029851	-1.37736	Promoter	CPSF4L	CHG						733687	-0.0789016	-0.408145	Gene body	MAPRE1	CHG
100523569	0.0821578	12.2995	Promoter	TMEM89	CHG						768114	-0.0447457	-2.84731	Gene body	TSPAN9	CHG
100526100	-0.0724731	-0.852851	Promoter	LAMTOR4	CHG						100126239	-0.0388793	-0.988497	Gene body	PHACTR3	CHG
100620452	0.0240186	9.92993	Promoter	CXHXorf65	CHG						100126279	-0.0803809	-0.425086	Gene body	CERS6	CHG
100736878	-0.0223038	2.20772	Promoter	LOC100736878	CHG						100151860	0.0440147	-0.626563	Gene body	TRUB1	CHG
102160003	-0.0201053	4.29036	Promoter	LOC102160003	CHG						100152185	-0.045075	-0.663245	Gene body	WASHC5	CHG
102164580	-0.04334	0	Promoter	LOC102164580	CHG						100152732	-0.00255293	-1.11141	Gene body	GPATCH4	CHG
106508256	-0.0202327	2.64803	Promoter	LOC106508256	CHG						100152823	-0.119417	4.77639	Gene body	TTLL11	CHG
106509633	0.0467178	0.104818	Promoter	TRRAP	CHG						100152930	0.0544009	-2.33974	Gene body	ADGRF5	CHG
106509960	-0.045075	1.24903	Promoter	NSMCE2	CHG						100152943	0.0367297	12.8058	Gene body	ADTRP	CHG
110255705	0.0624182	0	Promoter	LOC110255705	CHG						100153116	-0.0276402	0.719245	Gene body	GRID1	CHG
110257366	0.0652902	0	Promoter	LOC110257366	CHG						100153256	-0.108902	-0.175838	Gene body	PPP6C	CHG
110257397	0.023214	3.67504	Promoter	PTK6	CHG						100153276	0.0334963	1.22361	Gene body	EML5	CHG
110257477	-0.0201053	2.73701	Promoter	LOC110257477	CHG						100153306	0.0277911	1.60769	Gene body	MAP2	CHG
110261751	-0.050085	0	Promoter	LOC110261751	CHG						100153365	0.023521	1.06931	Gene body	CD83	CHG
396730	-0.0281406	-2.04435	Promoter	ANGPT2	CHH						100153398	-0.0962031	3.47413	Gene body	EFHD1	CHG
396836	-0.0273215	-4.99363	Promoter	LEPR	CHH						100153399	0.0449486	14.5039	Gene body	SPATA3	CHG
396946	-0.0301182	0.651542	Promoter	PGRMC1	CHH						100153537	-0.0484033	0.409137	Gene body	HERC1	CHG
397120	-0.0218691	-4.95848	Promoter	SHAS2	CHH						100153585	0.117267	-1.64841	Gene body	EGFL6	CHG
397173	-0.0245328	3.36145	Promoter	SOX6	CHH						100153615	0.037949	-2.21684	Gene body	GPR68	CHG
397195	-0.0306917	-3.74678	Promoter	ADM	CHH						100153801	-0.0421519	0.675514	Gene body	NGEF	CHG
397318	-0.0207313	-2.46919	Promoter	NFATC1	CHH						100154569	0.044147	-0.713078	Gene body	STK24	CHG
397421	-0.0391822	-1.19668	Promoter	PLN	CHH						100154795	-0.0978558	-0.655366	Gene body	LRIG2	CHG
397493	-0.0335698	3.08356	Promoter	PRKAR2A	CHH						100154896	-0.0226772	0.0610225	Gene body	CASP10	CHG
448985	-0.0210507	1.40493	Promoter	CYP7A1	CHH						100155068	-0.0934758	0.273979	Gene body	TFPI	CHG
474162	0.0221578	-7.96145	Promoter	MYLPF	CHH						100155165	0.0300477	-1.8387	Gene body	PIK3AP1	CHG
492277	-0.0717304	0.47102	Promoter	QKI	CHH						100155248	0.0536358	-3.41162	Gene body	FBLN5	CHG
574050	-0.0247975	6.83139	Promoter	ZAR1	CHH						100155257	-0.0250257	-1.60027	Gene body	DIAPH2	CHG
100037271	-0.0248576	-3.38402	Promoter	ENPP1	CHH						100155713	0.0312061	-1.72498	Gene body	DAAM2	CHG
100048961	0.0246629	-5.15056	Promoter	TNMD	CHH						100155879	-0.0577217	-2.15987	Gene body	HECW2	CHG
100126237	-0.0712156	5.33877	Promoter	CTCFL	CHH						100155980	0.0347748	-0.610204	Gene body	MICU1	CHG
100144462	0.0236405	-1.81955	Promoter	DDR1	CHH						100156032	0.048158	-1.23926	Gene body	MED23	CHG
100152784	0.038475	-4.27481	Promoter	VNN3	CHH						100156110	0.0420146	-2.00171	Gene body	CXHXorf21	CHG
100155547	-0.023207	0.711691	Promoter	ABHD17B	CHH						100156325	0.0453029	-0.523969	Gene body	LOC100156325	CHG
100157057	-0.0380418	2.92301	Promoter	MIEF1	CHH						100156440	0.0725475	-0.787016	Gene body	RFC3	CHG
100170118	-0.0667096	0.0137901	Promoter	RTN4	CHH						100156454	-0.0518714	-2.65751	Gene body	UNC5D	CHG
100170127	-0.0866656	-0.70198	Promoter	INSIG2	CHH						100157003	-0.0320509	7.17671	Gene body	AMN	CHG
100233187	-0.0352886	0.68494	Promoter	HDLBP	CHH						100157219	-0.0330776	-2.9402	Gene body	ARNT2	CHG
100337677	-0.0320097	6.59864	Promoter	LEFTY2	CHH						100157351	-0.0435354	-3.17426	Gene body	SMOC1	CHG
100512610	-0.0276369	2.33377	Promoter	BRSK1	CHH						100157532	-0.0139934	1.95509	Gene body	CPNE4	CHG
100513275	-0.0243957	1.37995	Promoter	GAREM2	CHH						100157716	0.0311426	3.86571	Gene body	CPS1	CHG
100513331	0.031861	-3.46379	Promoter	TCEAL9	CHH						100157771	0.0246266	2.80524	Gene body	CARMIL1	CHG
100514087	-0.0379788	1.72583	Promoter	LOC100514087	CHH						100157791	-0.0484413	-1.58047	Gene body	VANGL1	CHG
100514403	-0.0276562	1.56744	Promoter	CPSF1	CHH						100157887	-0.0392496	-1.43886	Gene body	SF3B1	CHG
100516293	0.0206111	-0.708831	Promoter	PIK3R4	CHH						100158080	0.0446309	0.67591	Gene body	TXN2	CHG
100516932	0.0523859	0	Promoter	LOC100516932	CHH						100158147	-0.0274212	-0.397778	Gene body	PCCB	CHG
100517890	-0.0306785	-3.99996	Promoter	SBSPON	CHH						100170118	-0.08696	0.0137901	Gene body	RTN4	CHG
100519237	-0.0235715	-2.02471	Promoter	PCSK5	CHH						100233197	0.0680355	-4.37509	Gene body	PFKFB1	CHG
100519387	0.0275168	9.1151	Promoter	YBX2	CHH						100302109	0.0289483	0.773799	Gene body	DNMT3B	CHG
100520648	0.0369383	0	Promoter	SLC6A18	CHH						100302365	0.021535	5.28981	Gene body	PEBP4	CHG
100520800	-0.0389666	-0.538112	Promoter	BMI1	CHH						100312969	0.0379348	-1.83557	Gene body	ELOVL1	CHG
100520965	0.0307114	-2.88676	Promoter	ADGRB2	CHH						100316854	-0.0275886	-1.12685	Gene body	PSPH	CHG
100521238	0.034102	0.540229	Promoter	CDK16	CHH						100337681	-0.0265117	-0.0329406	Gene body	ELAVL1	CHG
100521597	0.0255198	7.75543	Promoter	PAQR5	CHH						100359355	-0.0242978	-0.106049	Gene body	MOSPD1	CHG
100523745	0.0210651	0	Promoter	LOC100523745	CHH						100511155	0.0552484	-0.665354	Gene body	ANO10	CHG
100523915	-0.0356946	-2.21639	Promoter	SEMA3D	CHH						100511292	-0.0482449	-2.55022	Gene body	ADGRG6	CHG
100524190	-0.0266726	6.49859	Promoter	LOC100524190	CHH						100511641	0.0365045	-1.10952	Gene body	GRIK3	CHG
100524553	-0.0294093	-2.39106	Promoter	RPUSD1	CHH						100511671	0.033301	-2.06437	Gene body	TCF4	CHG
100525894	0.0223161	-5.10515	Promoter	DUSP26	CHH						100511790	-0.021338	6.98596	Gene body	CFAP61	CHG
100620938	0.0211114	1.23365	Promoter	FNDC3A	CHH						100511912	0.0289902	-1.99767	Gene body	PRRC2B	CHG
100621002	0.0346113	0.956633	Promoter	CNR2	CHH						100512149	-0.0555268	0.081091	Gene body	MBNL3	CHG
100621121	-0.0254145	0.122696	Promoter	LOC100621121	CHH						100512265	0.0508066	0.639108	Gene body	ATL3	CHG
100621776	0.00535548	-2.54673	Promoter	IL2RB	CHH						100512277	0.0359657	-0.537743	Gene body	ATP6V1C2	CHG
100621977	-0.0311134	-0.869887	Promoter	IGF2BP3	CHH						100512373	0.0615192	4.58351	Gene body	TMEM163	CHG
100622439	0.026079	-0.373859	Promoter	LOC100622439	CHH						100512455	0.0286402	0.214352	Gene body	ABTB2	CHG
100622488	-0.0263248	4.16463	Promoter	GKAP1	CHH						100512951	0.021605	-3.14906	Gene body	TCF7	CHG
100623273	-0.0276327	-1.70148	Promoter	STON1	CHH						100512979	0.0387247	3.22303	Gene body	GRAMD1B	CHG
100625072	-0.0214606	-4.05612	Promoter	PTGER4	CHH						100513081	-0.0272211	-1.91973	Gene body	LMX1A	CHG
100689265	0.0400379	-1.38745	Promoter	TRIM54	CHH						100513257	-0.0484922	2.52743	Gene body	AKAP17B	CHG
100737842	-0.0550195	12.6802	Promoter	C6H1orf158	CHH						100513354	0.0390988	-0.609691	Gene body	C6H16orf74	CHG
100738105	-0.0247066	-0.688014	Promoter	GINS4	CHH						100513545	0.0680348	10.9466	Gene body	MROH7	CHG
102157527	-0.0304339	3.94	Promoter	LOC102157527	CHH						100513582	0.0277277	3.53832	Gene body	C2H11orf49	CHG
102157658	-0.0266959	1.67782	Promoter	LOC102157658	CHH						100513691	-0.0213834	-3.65211	Gene body	FZD7	CHG
102159026	-0.0263248	6.49477	Promoter	LOC102159026	CHH						100513839	-0.0574922	1.51842	Gene body	WDR34	CHG
102161104	-0.0284848	2.90605	Promoter	LOC102161104	CHH						100513997	0.0347966	-0.0372022	Gene body	FOXRED1	CHG
102161210	-0.0299808	2.49945	Promoter	LOC102161210	CHH						100514091	-0.0595396	5.3232	Gene body	OTOG	CHG
102163217	-0.0211418	3.3874	Promoter	LOC102163217	CHH						100514284	-0.0395375	-0.389636	Gene body	KIDINS220	CHG
102164703	-0.141476	0.35106	Promoter	LOC102164703	CHH						100514440	0.0261192	-2.20337	Gene body	ATRX	CHG
102165812	0.0285984	0	Promoter	LOC102165812	CHH						100514770	-0.0334651	0.343278	Gene body	ATP2C2	CHG
102167371	-0.0390397	-0.323237	Promoter	COMMD3	CHH						100514911	0.0447564	1.79879	Gene body	C2CD3	CHG
104796101	-0.0413086	0	Promoter	MIR9828-1	CHH						100514967	0.0328514	-0.00710722	Gene body	DHRS3	CHG
106504504	-0.020506	5.67307	Promoter	LOC106504504	CHH						100515040	0.0352219	-0.472412	Gene body	LIMCH1	CHG
106506389	-0.0504713	6.74563	Promoter	LOC106506389	CHH						100515117	-0.0671524	-2.53705	Gene body	OPHN1	CHG
106508574	0.0244622	2.49611	Promoter	LOC106508574	CHH						100515140	0.0374171	0.361724	Gene body	KIAA0513	CHG
106509249	0.0249176	-3.42496	Promoter	GSN	CHH						100515393	0.0427786	-1.11504	Gene body	ATP8A1	CHG
106509501	-0.0385974	-2.78578	Promoter	LOC106509501	CHH						100515411	-0.100821	-1.12728	Gene body	ABHD6	CHG
106509633	0.0737352	0.104818	Promoter	TRRAP	CHH						100515648	-0.0352702	2.02928	Gene body	SPPL2B	CHG
106510465	-0.0308342	0.545897	Promoter	LOC106510465	CHH						100515779	-0.0239194	-2.5506	Gene body	DYRK2	CHG
110255190	-0.0413537	-2.84095	Promoter	LOC110255190	CHH						100515914	-0.0262889	-3.31735	Gene body	FLI1	CHG
110255487	-0.0333349	0.193816	Promoter	LOC110255487	CHH						100515982	0.0802251	4.96659	Gene body	NPC1L1	CHG
110255674	-0.0300287	3.71692	Promoter	LOC110255674	CHH						100516293	-0.036954	-0.708831	Gene body	PIK3R4	CHG
110257036	-0.0411926	0	Promoter	LOC110257036	CHH						100516309	-0.0269315	-1.14302	Gene body	GDPD2	CHG
110258519	0.0251782	0	Promoter	LOC110258519	CHH						100516312	-0.0305272	0.687171	Gene body	CARS	CHG
110258903	0.0254757	0	Promoter	LOC110258903	CHH						100516506	-0.107321	0.0625398	Gene body	RAB3GAP2	CHG
110258928	-0.0356286	0	Promoter	LOC110258928	CHH						100516701	0.0400588	-3.55225	Gene body	SCN9A	CHG
110259580	-0.0256178	0	Promoter	LOC110259580	CHH						100516764	-0.0568199	-2.42632	Gene body	SP140	CHG
110259873	-0.0284588	1.36622	Promoter	AP4M1	CHH						100516825	0.033967	-0.260072	Gene body	NET1	CHG
110260770	0.0259864	0	Promoter	LOC110260770	CHH						100516945	0.0388265	3.91485	Gene body	EXD1	CHG
110261204	-0.107015	-2.14392	Promoter	LOC110261204	CHH						100517073	-0.0393029	-1.15713	Gene body	MAMLD1	CHG
110262172	-0.0446911	-0.678731	Promoter	LOC110262172	CHH						100517128	-0.0395485	3.35052	Gene body	DYTN	CHG
110262176	0.0301331	0	Promoter	LOC110262176	CHH						100517185	-0.0797907	0.871745	Gene body	CDC27	CHG
110262270	-0.02518	2.61744	Promoter	LOC110262270	CHH						100517189	0.0356438	-1.29131	Gene body	CTDSPL	CHG
											100517614	-0.156478	4.00819	Gene body	STK39	CHG
											100517735	-0.0869631	-1.12287	Gene body	LOC100517735	CHG
											100517738	0.0477028	-2.55763	Gene body	KCP	CHG
											100517978	0.0491971	0.276642	Gene body	CTNND2	CHG
											100518053	0.0371364	0	Gene body	LOC100518053	CHG
											100518097	-0.00902649	3.73041	Gene body	LOC100518097	CHG
											100518383	0.04384	-0.02496	Gene body	GATB	CHG
											100518870	-0.118997	-0.67797	Gene body	EPC2	CHG
											100519247	0.0464544	0.351172	Gene body	GTF3C1	CHG
											100519341	-0.0285853	0.330395	Gene body	IDO2	CHG
											100519584	-0.0430548	-0.951806	Gene body	ZNF75D	CHG
											100519668	-0.0389021	5.27364	Gene body	GRK4	CHG
											100519727	0.0291976	-3.08659	Gene body	FRMD3	CHG
											100519733	-0.0741483	-0.300477	Gene body	NCBP3	CHG
											100519876	-0.0500955	-1.92668	Gene body	OSBPL6	CHG
											100519957	0.0380308	-0.292174	Gene body	KIF5A	CHG
											100519965	0.0278518	0.603371	Gene body	ALG9	CHG
											100520023	0.0369445	1.39586	Gene body	CD27	CHG
											100520165	0.0514432	-1.2051	Gene body	TMEM164	CHG
											100520455	-0.0542433	-1.89608	Gene body	ZNF385D	CHG
											100520617	-0.0555908	-0.833564	Gene body	CLSTN1	CHG
											100520687	-0.0398907	-1.06022	Gene body	PLA2G4A	CHG
											100520742	0.0382653	0.24093	Gene body	KMT2B	CHG
											100520743	0.0275521	-0.80228	Gene body	EFHD2	CHG
											100520775	0.0537537	-3.23257	Gene body	TSPAN18	CHG
											100521105	-0.0508108	1.03629	Gene body	PPA2	CHG
											100521450	0.0224762	9.3636	Gene body	RFX4	CHG
											100521840	-0.033756	1.05872	Gene body	YIPF2	CHG
											100522082	-0.00213346	1.26846	Gene body	SLC5A9	CHG
											100522104	0.0475709	3.01274	Gene body	ULK4	CHG
											100522903	0.0349898	4.90239	Gene body	CCDC148	CHG
											100523243	-0.0785532	4.838	Gene body	SULT4A1	CHG
											100523292	0.0280555	-2.04676	Gene body	UTRN	CHG
											100523643	-0.0566852	0.913461	Gene body	DLGAP2	CHG
											100523763	-0.0277729	-2.17541	Gene body	CHM	CHG
											100523778	-0.040128	-0.86715	Gene body	CTNNA1	CHG
											100523818	0.0279066	6.57002	Gene body	TTLL6	CHG
											100523824	-0.0426013	-0.874126	Gene body	MYOM2	CHG
											100523833	0.0658629	-2.05904	Gene body	FGF13	CHG
											100523836	0.0557202	-3.71724	Gene body	NCS1	CHG
											100524248	-0.0491056	-0.921877	Gene body	KCNIP3	CHG
											100524460	-0.0531595	-2.82026	Gene body	FRMD4B	CHG
											100524650	0.0371779	0.0867376	Gene body	FARSB	CHG
											100524882	0.0306483	-0.559249	Gene body	PRSS12	CHG
											100525013	-0.0372514	-3.39682	Gene body	FGF18	CHG
											100525224	0.0302199	-0.226714	Gene body	PDPR	CHG
											100525263	0.0367527	0.884622	Gene body	FAXDC2	CHG
											100525275	-0.0457372	1.23239	Gene body	MS4A4A	CHG
											100525733	-0.0646326	0.0107456	Gene body	APIP	CHG
											100620093	0.0289768	0.389251	Gene body	PFAS	CHG
											100620469	0.0482719	0.35783	Gene body	LOC100620469	CHG
											100620491	-0.235966	-3.38782	Gene body	RGS6	CHG
											100620744	-0.0702316	-0.160262	Gene body	HS6ST3	CHG
											100620827	0.112527	4.61467	Gene body	LOC100620827	CHG
											100620926	0.0454938	-1.12427	Gene body	TAF1	CHG
											100620949	-0.0457372	11.8469	Gene body	MS4A14	CHG
											100621199	0.0789873	-3.97533	Gene body	IL1RAPL1	CHG
											100621633	0.122076	0.864827	Gene body	SFXN5	CHG
											100621879	0.0469408	-2.27686	Gene body	SLC6A20	CHG
											100622181	0.0467528	0.667827	Gene body	CPSF3	CHG
											100622193	0.0417921	-2.11729	Gene body	MXRA7	CHG
											100622616	0.0282844	-1.02545	Gene body	SMIM20	CHG
											100623018	-0.0752836	-1.18909	Gene body	ZC3H12B	CHG
											100623088	0.0278089	-2.6863	Gene body	ARHGEF40	CHG
											100623101	-0.0341025	0.738868	Gene body	SETD2	CHG
											100623102	0.0344579	0.651011	Gene body	DCP1A	CHG
											100623332	0.0537836	6.94725	Gene body	LOC100623332	CHG
											100623422	-0.0331518	5.3316	Gene body	ACAP1	CHG
											100623590	0.0665625	-1.26262	Gene body	PKP1	CHG
											100623639	-0.0660255	0.462282	Gene body	LOC100623639	CHG
											100623906	-0.0981697	1.91782	Gene body	KCNK13	CHG
											100624004	0.0414484	1.29361	Gene body	RPGRIP1L	CHG
											100624317	-0.0397639	0.994032	Gene body	SLC25A26	CHG
											100624545	0.0315071	2.32218	Gene body	COLQ	CHG
											100624903	0.0359179	0.142573	Gene body	TACC1	CHG
											100624934	0.0373168	3.38952	Gene body	ADCY1	CHG
											100625006	-0.0276695	-2.82579	Gene body	APLN	CHG
											100625298	-0.0470379	-0.341154	Gene body	GABRG3	CHG
											100625423	0.0387072	-0.144292	Gene body	ADCY9	CHG
											100625548	-0.0480625	-0.862551	Gene body	GABRB3	CHG
											100625790	-0.0452354	0.850673	Gene body	TBC1D22A	CHG
											100625942	0.0619485	-2.87235	Gene body	BST1	CHG
											100625981	0.0689188	2.20073	Gene body	PLCL2	CHG
											100626494	-0.0529145	0.520645	Gene body	SAMM50	CHG
											100626662	0.108796	3.05684	Gene body	VSIG1	CHG
											100626744	-0.0628995	-0.469226	Gene body	FOXJ3	CHG
											100626843	0.0964978	-0.794082	Gene body	OMA1	CHG
											100626866	0.00391773	-1.12171	Gene body	CNTNAP4	CHG
											100626904	0.0582898	-3.79887	Gene body	IL1R1	CHG
											100627245	0.0648293	2.64568	Gene body	PTPRH	CHG
											100627389	-0.0395753	3.69492	Gene body	FAM163B	CHG
											100627504	-0.0391556	-1.78529	Gene body	PTCH1	CHG
											100627824	0.0357909	3.6529	Gene body	LOC100627824	CHG
											100627924	0.032969	-3.68114	Gene body	MYH11	CHG
											100737965	0.0334507	1.97428	Gene body	RUNX2	CHG
											100737976	-0.0445311	1.26287	Gene body	RBSN	CHG
											100738048	0.0925378	-0.748836	Gene body	CORIN	CHG
											100739017	-0.0279301	0.844644	Gene body	TTC17	CHG
											100739061	-0.0421534	2.85357	Gene body	MAP7D2	CHG
											102157760	0.0855064	1.79172	Gene body	LOC102157760	CHG
											102157940	0.022609	1.72216	Gene body	LOC102157940	CHG
											102158255	-0.0560517	3.89966	Gene body	LOC102158255	CHG
											102159048	0.044352	-0.687436	Gene body	SYCP2L	CHG
											102159414	0.0413145	3.77534	Gene body	LOC102159414	CHG
											102159476	0.0471432	0.603615	Gene body	LOC102159476	CHG
											102160207	-0.0280413	2.00929	Gene body	LOC102160207	CHG
											102160341	0.067074	4.30763	Gene body	LOC102160341	CHG
											102160665	0.0254504	-3.94113	Gene body	GPR174	CHG
											102162420	-0.0743262	-2.02644	Gene body	LOC102162420	CHG
											102164235	-0.0247944	-3.55045	Gene body	EVC2	CHG
											102164320	0.0227293	0.567732	Gene body	LOC102164320	CHG
											102164321	-0.0369089	0.69196	Gene body	LOC102164321	CHG
											102164569	-0.0458332	-1.30585	Gene body	NRG1	CHG
											102164918	-0.0526384	-0.94698	Gene body	SHC3	CHG
											102165590	0.0492025	0.858605	Gene body	LOC102165590	CHG
											102165752	-0.0207846	-0.132259	Gene body	LOC102165752	CHG
											102165774	0.0585174	1.27609	Gene body	LOC102165774	CHG
											102167408	-0.0314177	-2.69908	Gene body	ADAMTS18	CHG
											102167784	0.0664959	1.61567	Gene body	LOC102167784	CHG
											106504057	-0.12493	-0.423263	Gene body	ERCC6	CHG
											106504062	0.0778278	-1.28141	Gene body	NLGN3	CHG
											106504634	-0.0303634	1.207	Gene body	LOC106504634	CHG
											106504691	0.0398492	0	Gene body	LOC106504691	CHG
											106504821	-0.0279311	0.278599	Gene body	LOC106504821	CHG
											106505248	-0.00462065	-0.123911	Gene body	PRPSAP2	CHG
											106505551	0.106823	0	Gene body	LOC106505551	CHG
											106505818	-0.0296846	-0.650709	Gene body	LOC106505818	CHG
											106506135	-0.138356	2.34982	Gene body	LOC106506135	CHG
											106506279	-0.0733089	1.08479	Gene body	LOC106506279	CHG
											106506422	-0.028004	0	Gene body	LOC106506422	CHG
											106506470	0.0350737	-3.79362	Gene body	LOC106506470	CHG
											106508348	0.0202387	1.92805	Gene body	RPH3AL	CHG
											106509065	-0.0753593	-1.28531	Gene body	LOC106509065	CHG
											106509633	0.0467178	0.104818	Gene body	TRRAP	CHG
											106509843	0.0970404	-1.19857	Gene body	LOC106509843	CHG
											106510205	-0.0201434	1.17141	Gene body	LOC106510205	CHG
											106510470	-0.0283813	-3.50626	Gene body	LOC106510470	CHG
											110255179	0.0740415	3.70173	Gene body	OSBPL10	CHG
											110255390	0.0363592	1.96276	Gene body	LOC110255390	CHG
											110255485	-0.030706	5.56486	Gene body	LOC110255485	CHG
											110255494	0.08943	0	Gene body	LOC110255494	CHG
											110255722	0.103994	0.808897	Gene body	LOC110255722	CHG
											110255736	-0.0739951	-1.01248	Gene body	LOC110255736	CHG
											110256055	-0.026161	2.65383	Gene body	LOC110256055	CHG
											110256272	0.0247997	0	Gene body	LOC110256272	CHG
											110256376	-0.0423673	2.80385	Gene body	LOC110256376	CHG
											110256488	-0.0691262	0	Gene body	LOC110256488	CHG
											110256769	-0.0388484	-1.13935	Gene body	LOC110256769	CHG
											110256990	-0.0499777	-2.1565	Gene body	LOC110256990	CHG
											110257100	-0.0454049	-0.6216	Gene body	SLC39A10	CHG
											110257107	-0.0369771	-1.35556	Gene body	MCM6	CHG
											110257333	0.0288657	0.597284	Gene body	LOC110257333	CHG
											110257366	0.0652902	0	Gene body	LOC110257366	CHG
											110257408	-0.0201053	3.12522	Gene body	LOC110257408	CHG
											110257675	-0.0593195	0	Gene body	LOC110257675	CHG
											110257786	0.0756642	0	Gene body	LOC110257786	CHG
											110258136	-0.0230965	9.01623	Gene body	LOC110258136	CHG
											110258353	0.020926	-1.35501	Gene body	ASPG	CHG
											110259249	-0.02568	-2.54486	Gene body	LOC110259249	CHG
											110259991	0.0573116	-0.591707	Gene body	TACR1	CHG
											110260043	-0.0729476	0.354117	Gene body	GTF3C2	CHG
											110260130	0.0435534	9.7187	Gene body	LOC110260130	CHG
											110260214	-0.0360734	0.871351	Gene body	LOC110260214	CHG
											110260333	-0.0747147	3.99425	Gene body	LOC110260333	CHG
											110260335	0.0392162	-0.16821	Gene body	LOC110260335	CHG
											110260338	0.0532037	5.27745	Gene body	LOC110260338	CHG
											110260615	0.0254801	0.791992	Gene body	LOC110260615	CHG
											110260791	0.0304695	-3.02076	Gene body	LOC110260791	CHG
											110260801	-0.0730338	-2.02027	Gene body	LOC110260801	CHG
											110260806	-0.0597077	-1.77271	Gene body	LOC110260806	CHG
											110260899	0.0482341	0	Gene body	LOC110260899	CHG
											110260945	0.0263668	1.92041	Gene body	LOC110260945	CHG
											110261052	0.0648293	-1.28917	Gene body	LOC110261052	CHG
											110261271	-0.0284592	-1.97404	Gene body	LOC110261271	CHG
											110261515	-0.0538015	3.48622	Gene body	SAYSD1	CHG
											110261519	0.042442	0	Gene body	LOC110261519	CHG
											110261524	-0.0444194	3.02635	Gene body	LOC110261524	CHG
											110261647	0.0222097	-1.57193	Gene body	LOC110261647	CHG
											396622	-0.0215686	3.11154	Gene body	HMOX2	CHH
											396660	-0.0308423	-2.16085	Gene body	CD74	CHH
											396691	-0.0390269	-1.25083	Gene body	BMPR1B	CHH
											396707	-0.0304474	-0.955247	Gene body	LAMB1	CHH
											396730	-0.0281406	-2.04435	Gene body	ANGPT2	CHH
											396833	0.021981	1.52902	Gene body	MAPK6	CHH
											396836	-0.0273215	-4.99363	Gene body	LEPR	CHH
											396840	-0.0205708	-0.659814	Gene body	SOX9	CHH
											396864	0.028292	0.107747	Gene body	CYM	CHH
											396888	0.0347719	-0.755538	Gene body	RYR3	CHH
											396897	-0.0239409	-0.448211	Gene body	MUC19	CHH
											396917	-0.0894503	0.296482	Gene body	TOP2A	CHH
											396941	-0.020025	-3.53191	Gene body	PECAM1	CHH
											396953	-0.0244609	3.71377	Gene body	PLK1	CHH
											397002	0.0232458	-0.493553	Gene body	HNF1B	CHH
											397048	-0.0473705	-2.23783	Gene body	SRD5A2	CHH
											397088	-0.0271105	-1.05387	Gene body	PPP2R1A	CHH
											397105	0.0253537	1.88287	Gene body	POU2F2	CHH
											397152	-0.0289523	4.26378	Gene body	TMPRSS15	CHH
											397157	-0.0340641	-2.0999	Gene body	VEGFA	CHH
											397171	-0.0349608	2.61248	Gene body	OCA2	CHH
											397173	-0.0245328	3.36145	Gene body	SOX6	CHH
											397178	-0.0266112	-1.78757	Gene body	IL12RB2	CHH
											397184	-0.022099	-0.622973	Gene body	PRKCA	CHH
											397193	0.0270233	-0.703918	Gene body	GUCY2C	CHH
											397222	-0.0239546	-3.10109	Gene body	MEOX2	CHH
											397303	0.0368035	1.4586	Gene body	LBP	CHH
											397377	-0.0398311	-0.869501	Gene body	CACNA2D1	CHH
											397421	-0.0391822	-1.19668	Gene body	PLN	CHH
											397471	-0.0370979	-3.52798	Gene body	MMP14	CHH
											397510	-0.0308439	3.47324	Gene body	UOX	CHH
											397532	-0.045253	-5.04709	Gene body	COL5A2	CHH
											403324	0.0200312	-0.503453	Gene body	CYP3A29	CHH
											404692	-0.0615886	1.73301	Gene body	VTI1B	CHH
											414412	0.0205618	0.579551	Gene body	SDHB	CHH
											414430	-0.0307699	0.323409	Gene body	MED27	CHH
											414901	-0.0331355	-1.07831	Gene body	PAX3	CHH
											414909	0.0219562	-3.92212	Gene body	MAOB	CHH
											448985	-0.0210507	1.40493	Gene body	CYP7A1	CHH
											494460	-0.0281404	-3.22728	Gene body	CXCL12	CHH
											497636	-0.0340934	-3.14138	Gene body	DMD	CHH
											574057	0.0216628	0.661718	Gene body	PDCD1LG2	CHH
											574068	-0.0292902	0.337446	Gene body	NCOA1	CHH
											594850	0.0258008	-6.01494	Gene body	TLR10	CHH
											641354	-0.0202187	-1.67868	Gene body	PLOD2	CHH
											733680	-0.0331468	-0.660069	Gene body	SLC35D1	CHH
											768114	-0.0482378	-2.84731	Gene body	TSPAN9	CHH
											780417	-0.037129	-1.69087	Gene body	UBE2E2	CHH
											100037271	-0.0248576	-3.38402	Gene body	ENPP1	CHH
											100037276	-0.0372406	-4.92001	Gene body	ITGB6	CHH
											100037286	0.0380772	-0.681327	Gene body	ARNTL	CHH
											100037307	0.0246161	-0.355952	Gene body	DAB1	CHH
											100037974	-0.0293978	2.41664	Gene body	CRTAC1	CHH
											100038003	0.0253117	-0.493899	Gene body	KLF7	CHH
											100049650	-0.0388184	-2.1513	Gene body	MYO1D	CHH
											100049670	0.0240494	1.1709	Gene body	AP3B1	CHH
											100101470	0.0498222	0.435278	Gene body	ATRN	CHH
											100101927	-0.0279954	-0.468313	Gene body	IFIH1	CHH
											100124408	-0.0263723	-0.88072	Gene body	CYP20A1	CHH
											100125830	-0.036258	1.03899	Gene body	KCNAB1	CHH
											100126163	0.0236872	-1.74708	Gene body	CDH13	CHH
											100126279	-0.0270281	-0.425086	Gene body	CERS6	CHH
											100127144	-0.0226639	-1.77482	Gene body	PDE9A	CHH
											100144462	0.0236405	-1.81955	Gene body	DDR1	CHH
											100144471	0.0337102	-1.94102	Gene body	ADRA1A	CHH
											100144526	0.0313592	-0.198815	Gene body	STX16	CHH
											100151784	-0.021868	1.58585	Gene body	CLPX	CHH
											100151838	-0.0210507	-0.713537	Gene body	SDCBP	CHH
											100151978	-0.020976	1.43706	Gene body	MED13L	CHH
											100151998	-0.0245433	-5.5879	Gene body	MOXD1	CHH
											100152025	0.0354152	-1.85706	Gene body	DOK2	CHH
											100152112	-0.0237607	-0.0780601	Gene body	ABCA1	CHH
											100152258	0.0232776	-0.725336	Gene body	SETD5	CHH
											100152327	-0.0638795	2.42552	Gene body	LOC100152327	CHH
											100152398	0.0225595	-2.94463	Gene body	CD53	CHH
											100152410	-0.0201719	0.0842924	Gene body	TARBP1	CHH
											100152438	-0.0343412	-0.648472	Gene body	PBX3	CHH
											100152598	0.0262854	-0.0300261	Gene body	SEMA4D	CHH
											100152606	0.0226887	-1.19994	Gene body	SGSM1	CHH
											100152632	0.028933	-2.28071	Gene body	ZNF185	CHH
											100152664	0.0318082	0.689412	Gene body	BTBD7	CHH
											100152771	-0.0453366	-0.510227	Gene body	RAB3GAP1	CHH
											100152791	-0.0880817	3.17051	Gene body	TMC3	CHH
											100152802	-0.0266049	2.69104	Gene body	TAAR5	CHH
											100152895	-0.0323957	1.58416	Gene body	GTDC1	CHH
											100152930	-0.0331748	-2.33974	Gene body	ADGRF5	CHH
											100153033	-0.0304339	-1.09305	Gene body	STK17B	CHH
											100153102	0.038152	6.10909	Gene body	SPATS1	CHH
											100153116	0.000559969	0.719245	Gene body	GRID1	CHH
											100153272	-0.028367	2.83815	Gene body	RIPPLY3	CHH
											100153278	0.0387669	5.84475	Gene body	SPATA7	CHH
											100153348	-0.0444202	1.23411	Gene body	MRPL13	CHH
											100153365	-0.0361657	1.06931	Gene body	CD83	CHH
											100153368	0.03368	2.92494	Gene body	ELOVL2	CHH
											100153395	0.0277681	0.148373	Gene body	FNDC3B	CHH
											100153522	0.0317487	-1.02349	Gene body	DOCK8	CHH
											100153537	-0.0375091	0.409137	Gene body	HERC1	CHH
											100153549	-0.0322297	-0.439549	Gene body	EAPP	CHH
											100153635	0.0432084	4.86465	Gene body	CD244	CHH
											100153677	-0.0524929	2.21864	Gene body	CLIP1	CHH
											100153729	0.0242872	2.92663	Gene body	ZIC5	CHH
											100153749	0.0231139	0.757868	Gene body	SLC30A4	CHH
											100153801	-0.0410893	0.675514	Gene body	NGEF	CHH
											100153851	0.0313725	4.42363	Gene body	FANK1	CHH
											100153921	0.0441454	-0.834175	Gene body	DNM1	CHH
											100153981	-0.0214462	-0.790406	Gene body	PAK6	CHH
											100154139	-0.0213067	0.292175	Gene body	CLYBL	CHH
											100154204	-0.0221156	-1.52689	Gene body	MYO1E	CHH
											100154222	-0.0493252	-1.36633	Gene body	EPHA7	CHH
											100154280	-0.0437435	6.18608	Gene body	SCML4	CHH
											100154289	-0.0295781	-0.656798	Gene body	FAM189A2	CHH
											100154356	0.0210446	3.31752	Gene body	GLB1L	CHH
											100154477	0.0494052	-1.65689	Gene body	LGMN	CHH
											100154566	-0.0287627	-0.259828	Gene body	DYNC1I2	CHH
											100154569	-0.0336462	-0.713078	Gene body	STK24	CHH
											100154578	0.0293779	-1.66304	Gene body	GPR137B	CHH
											100154648	0.0234131	-4.74629	Gene body	PLPPR1	CHH
											100154652	-0.0327328	7.2635	Gene body	CCDC180	CHH
											100154669	-0.0466041	0.693159	Gene body	SCAPER	CHH
											100154685	-0.0289894	1.47029	Gene body	UBOX5	CHH
											100154767	-0.0247898	0.697176	Gene body	CNTLN	CHH
											100154768	-0.071262	-2.07569	Gene body	ACMSD	CHH
											100154821	-0.0289661	7.57461	Gene body	SPATA31D1	CHH
											100155124	0.0231108	0.0534635	Gene body	AP4E1	CHH
											100155159	0.0437525	1.08633	Gene body	PYROXD2	CHH
											100155210	-0.0349983	2.07399	Gene body	MCTP2	CHH
											100155260	-0.0346846	0.71308	Gene body	PABPN1	CHH
											100155344	0.0208829	2.02449	Gene body	PHC1	CHH
											100155474	-0.0204705	-3.77971	Gene body	RHOJ	CHH
											100155493	0.0367982	3.39216	Gene body	PLBD1	CHH
											100155564	-0.0230979	0.725376	Gene body	NUP214	CHH
											100155644	0.00311801	-1.84785	Gene body	PHIP	CHH
											100155684	0.0282701	-2.98071	Gene body	FCRL5	CHH
											100155803	0.0276531	-0.41896	Gene body	OLA1	CHH
											100155833	-0.0210085	0.576802	Gene body	DPP8	CHH
											100155879	-0.0250207	-2.15987	Gene body	HECW2	CHH
											100155916	-0.0645391	-1.35078	Gene body	TNFAIP8L2	CHH
											100156007	0.0332986	-2.01872	Gene body	BRMS1L	CHH
											100156044	-0.0330046	1.80198	Gene body	TLE4	CHH
											100156062	-0.0326034	-2.69282	Gene body	LOC100156062	CHH
											100156110	0.023761	-2.00171	Gene body	CXHXorf21	CHH
											100156278	-0.0367751	-2.08122	Gene body	ALDH1B1	CHH
											100156376	-0.0279903	-3.93896	Gene body	CDH7	CHH
											100156397	0.0292188	1.81393	Gene body	SCYL3	CHH
											100156440	0.0470109	-0.787016	Gene body	RFC3	CHH
											100156444	-0.0313591	-2.65649	Gene body	BNC1	CHH
											100156454	0.0221597	-2.65751	Gene body	UNC5D	CHH
											100156499	-0.0402278	1.90184	Gene body	KBTBD12	CHH
											100156534	-0.0226632	1.45882	Gene body	HCN4	CHH
											100156637	-0.0256	0.396237	Gene body	RORA	CHH
											100156710	0.0273613	1.56973	Gene body	DEPDC5	CHH
											100156809	0.0270685	-0.160994	Gene body	PTDSS1	CHH
											100156842	-0.0286502	-2.12362	Gene body	GALNT9	CHH
											100156849	0.0108376	0.55657	Gene body	DISC1	CHH
											100156914	0.117261	2.39187	Gene body	SLC24A4	CHH
											100156931	-0.0379577	-4.65804	Gene body	ROS1	CHH
											100157003	-0.0339694	7.17671	Gene body	AMN	CHH
											100157043	0.0311924	-1.11337	Gene body	ABCB7	CHH
											100157069	-0.0237289	4.52385	Gene body	SLC4A11	CHH
											100157082	0.0207988	1.60159	Gene body	ERGIC3	CHH
											100157106	-0.0249922	-2.15719	Gene body	ATRNL1	CHH
											100157112	-0.0227605	-0.868201	Gene body	PDCD4	CHH
											100157196	-0.0276791	0.993094	Gene body	CSNK1G1	CHH
											100157256	-0.00791838	-3.26604	Gene body	EYA4	CHH
											100157280	-0.0359679	1.45832	Gene body	SNX25	CHH
											100157401	0.0208458	2.34742	Gene body	VTCN1	CHH
											100157430	0.0203462	-0.315484	Gene body	C15H2orf82	CHH
											100157532	-0.0483825	1.95509	Gene body	CPNE4	CHH
											100157563	-0.00717336	4.82842	Gene body	RBM20	CHH
											100157585	-0.0340266	-0.093292	Gene body	ENTPD7	CHH
											100157646	-0.0284899	4.60124	Gene body	C1H14orf39	CHH
											100157662	-0.0247956	-3.96211	Gene body	HOXD1	CHH
											100157742	-0.02584	1.8226	Gene body	DGKH	CHH
											100157745	0.0259049	-2.69876	Gene body	PLCE1	CHH
											100157771	-0.0221059	2.80524	Gene body	CARMIL1	CHH
											100157832	-0.0140312	1.60996	Gene body	SGCZ	CHH
											100157840	0.0253868	-0.63889	Gene body	SCFD1	CHH
											100157931	0.0255237	-0.120683	Gene body	ATP2C1	CHH
											100158041	-0.0563677	-3.76336	Gene body	CPA6	CHH
											100158122	0.0338011	0.0288987	Gene body	MRPS22	CHH
											100158214	-0.0218618	-2.58998	Gene body	FLRT3	CHH
											100170118	-0.0667096	0.0137901	Gene body	RTN4	CHH
											100170127	-0.0866656	-0.70198	Gene body	INSIG2	CHH
											100170145	0.0207359	-0.217905	Gene body	CDS2	CHH
											100170147	0.0431563	-1.24643	Gene body	ALPL	CHH
											100170769	-0.0290867	1.11769	Gene body	MLXIPL	CHH
											100188978	-0.0522445	-0.455725	Gene body	APPL1	CHH
											100217380	0.048251	-0.0514691	Gene body	CWF19L2	CHH
											100233172	0.0273275	0.0221343	Gene body	AGPAT5	CHH
											100233187	-0.0352886	0.68494	Gene body	HDLBP	CHH
											100240721	0.0363198	2.00818	Gene body	CYTH2	CHH
											100270820	-0.0240436	-1.30406	Gene body	GNG12	CHH
											100301561	0.0304008	3.94899	Gene body	GUCA2B	CHH
											100312977	0.0202425	-1.11439	Gene body	PDSS2	CHH
											100337681	-0.0280211	-0.0329406	Gene body	ELAVL1	CHH
											100359355	-0.0225401	-0.106049	Gene body	MOSPD1	CHH
											100359358	-0.0296018	-3.53511	Gene body	MDK	CHH
											100359362	-0.0341548	0	Gene body	PROK1	CHH
											100510972	0.0344445	1.24346	Gene body	RNF214	CHH
											100511037	0.0241473	-0.684256	Gene body	ARMC7	CHH
											100511146	-0.0322404	0.655226	Gene body	DSCAML1	CHH
											100511149	-0.0208571	2.00386	Gene body	GLCCI1	CHH
											100511393	-0.023159	-2.83742	Gene body	INPP4B	CHH
											100511470	0.020799	0.0674752	Gene body	VWA8	CHH
											100511523	0.0659077	3.14417	Gene body	TMPRSS13	CHH
											100511593	-0.0339233	-3.09892	Gene body	GRAP	CHH
											100511594	-0.0229365	-1.93982	Gene body	CNTN3	CHH
											100511641	0.0337192	-1.10952	Gene body	GRIK3	CHH
											100511671	0.0114363	-2.06437	Gene body	TCF4	CHH
											100511739	0.0265048	2.16307	Gene body	SERGEF	CHH
											100511836	0.0290605	0.13119	Gene body	TMEM42	CHH
											100511850	-0.0243112	-2.05273	Gene body	SEMA6D	CHH
											100511916	-0.0205666	-2.3436	Gene body	LDLRAD3	CHH
											100511937	-0.034182	2.45994	Gene body	LOC100511937	CHH
											100512005	0.0244952	0.174281	Gene body	INTS4	CHH
											100512021	0.00232398	2.69082	Gene body	DOCK2	CHH
											100512141	-0.0365532	-1.13438	Gene body	DOCK10	CHH
											100512149	-0.0529712	0.081091	Gene body	MBNL3	CHH
											100512277	-0.0277961	-0.537743	Gene body	ATP6V1C2	CHH
											100512355	-0.0242881	1.59661	Gene body	CDKAL1	CHH
											100512373	0.00325145	4.58351	Gene body	TMEM163	CHH
											100512630	-0.0206821	0.798037	Gene body	CLASP2	CHH
											100512727	0.0219709	0.182483	Gene body	LOC100512727	CHH
											100512743	-0.0331694	7.08523	Gene body	ICA1L	CHH
											100512816	0.0275361	-0.451313	Gene body	ATE1	CHH
											100512880	-0.0275828	-1.58826	Gene body	IDS	CHH
											100512949	-0.033501	-1.20797	Gene body	WNT9A	CHH
											100512985	0.0244186	-0.511333	Gene body	METTL16	CHH
											100513022	0.029485	1.63593	Gene body	ZFAND3	CHH
											100513078	0.0281925	2.38961	Gene body	DYNC2LI1	CHH
											100513089	-0.020623	-0.0245228	Gene body	ANKS1B	CHH
											100513275	-0.0243957	1.37995	Gene body	GAREM2	CHH
											100513283	-0.0277158	-0.729345	Gene body	APAF1	CHH
											100513345	0.0290959	0.167345	Gene body	GTF2I	CHH
											100513484	0.0244993	-2.56557	Gene body	LOC100513484	CHH
											100513519	0.0243138	2.56307	Gene body	CD6	CHH
											100513559	0.0251197	0	Gene body	LOC100513559	CHH
											100513689	-0.0328063	-0.758722	Gene body	NCKAP5	CHH
											100513721	-0.0267546	-3.93726	Gene body	EFNA5	CHH
											100513834	0.0221845	0.911308	Gene body	PLA2G4F	CHH
											100513866	0.0273794	1.74809	Gene body	SLC44A5	CHH
											100513890	-0.0796719	-0.525507	Gene body	AGXT2	CHH
											100513899	0.0250044	-2.95225	Gene body	ZDHHC15	CHH
											100514004	0.0232283	1.51915	Gene body	CARD14	CHH
											100514187	0.0274462	1.89772	Gene body	SOCS7	CHH
											100514286	0.0281705	3.212	Gene body	GRIP1	CHH
											100514494	-0.0205191	-0.82706	Gene body	LOC100514494	CHH
											100514506	-0.0292197	-4.55069	Gene body	LOC100514506	CHH
											100514527	-0.0226656	1.36695	Gene body	PDE8A	CHH
											100514612	0.0358456	2.79313	Gene body	BRAF	CHH
											100514648	0.0400179	1.3399	Gene body	WFDC1	CHH
											100514770	-0.0266619	0.343278	Gene body	ATP2C2	CHH
											100514850	-0.0267867	6.50429	Gene body	KIF6	CHH
											100514879	-0.0330911	2.01792	Gene body	ABI2	CHH
											100515025	0.0328798	-3.12704	Gene body	SNX7	CHH
											100515053	-0.0650437	1.49754	Gene body	RBM6	CHH
											100515071	-0.0349145	-0.815778	Gene body	KYAT1	CHH
											100515140	0.0223804	0.361724	Gene body	KIAA0513	CHH
											100515142	-0.0397014	1.47621	Gene body	SMIM17	CHH
											100515181	0.0403194	-2.90033	Gene body	NRK	CHH
											100515187	-0.0300265	-2.75034	Gene body	INSC	CHH
											100515210	-0.0356989	0.577541	Gene body	CDKN2C	CHH
											100515233	-0.0257282	-1.23997	Gene body	TANC2	CHH
											100515246	0.0269707	-2.63659	Gene body	TPD52L1	CHH
											100515265	0.0330143	0.199947	Gene body	SLC25A21	CHH
											100515267	-0.039719	-2.89921	Gene body	PDGFC	CHH
											100515277	-0.0373594	1.20999	Gene body	IFT80	CHH
											100515340	-0.0220824	6.41854	Gene body	LOC100515340	CHH
											100515393	-0.0255623	-1.11504	Gene body	ATP8A1	CHH
											100515402	0.0335201	0.70817	Gene body	LYPLAL1	CHH
											100515425	0.0250992	-0.527138	Gene body	SNX15	CHH
											100515445	-0.0260781	0.356738	Gene body	FLT3	CHH
											100515505	-0.0282038	1.94619	Gene body	MPP2	CHH
											100515727	0.108068	6.81516	Gene body	CFAP45	CHH
											100515914	-0.021209	-3.31735	Gene body	FLI1	CHH
											100515962	0.026305	-3.6128	Gene body	CDK14	CHH
											100516123	0.0234451	-0.959453	Gene body	UNC13C	CHH
											100516158	0.0411797	1.43742	Gene body	SAMD4B	CHH
											100516194	0.00245985	0.0641867	Gene body	PPFIBP1	CHH
											100516296	-0.0352602	1.86538	Gene body	EGR3	CHH
											100516315	-0.0639629	0.861247	Gene body	CCDC73	CHH
											100516386	-0.0243688	0.345783	Gene body	MTERF1	CHH
											100516390	-0.0203547	-1.18403	Gene body	LOC100516390	CHH
											100516402	-0.0332221	-0.305938	Gene body	NDUFS1	CHH
											100516416	0.0420118	2.23354	Gene body	EHD1	CHH
											100516455	-0.0273305	2.7422	Gene body	LOC100516455	CHH
											100516476	0.0228451	0.778211	Gene body	TMEM209	CHH
											100516483	-0.0296018	3.64969	Gene body	CHRM4	CHH
											100516546	-0.0257845	-0.837169	Gene body	GNB2	CHH
											100516620	0.0233641	5.20945	Gene body	RHAG	CHH
											100516734	0.034198	-0.907997	Gene body	STK38L	CHH
											100516832	-0.0305236	-1.50314	Gene body	B3GALT5	CHH
											100516859	0.0228177	-2.82361	Gene body	SDC3	CHH
											100516877	-0.0310488	-1.48532	Gene body	ACOX2	CHH
											100516891	-0.0248098	5.29452	Gene body	LOC100516891	CHH
											100516913	0.0295973	1.40456	Gene body	MAG	CHH
											100516916	0.0363596	-1.80852	Gene body	WLS	CHH
											100517071	-0.027561	-1.24368	Gene body	DRP2	CHH
											100517132	-0.0254684	1.73492	Gene body	ZNF609	CHH
											100517614	-0.0274271	4.00819	Gene body	STK39	CHH
											100517625	-0.0254083	-1.68654	Gene body	FAM120C	CHH
											100517680	-0.0271355	-1.46402	Gene body	SLC9A9	CHH
											100517738	0.0251627	-2.55763	Gene body	KCP	CHH
											100517813	0.0333371	0.527321	Gene body	FAM13B	CHH
											100517856	0.0367927	-0.67252	Gene body	SH3BP5	CHH
											100517930	0.0242854	-0.199412	Gene body	METTL15	CHH
											100517978	0.0343954	0.276642	Gene body	CTNND2	CHH
											100518050	0.0240192	-1.37669	Gene body	TMX3	CHH
											100518097	0.0688284	3.73041	Gene body	LOC100518097	CHH
											100518181	-0.0219196	-2.58077	Gene body	ADAMTS19	CHH
											100518211	0.020756	-2.77538	Gene body	PRTFDC1	CHH
											100518275	-0.0269934	-2.60955	Gene body	MECOM	CHH
											100518337	-0.0289027	5.6193	Gene body	ANTXRL	CHH
											100518418	0.043774	1.12022	Gene body	GATAD2A	CHH
											100518489	-0.0828301	-1.90486	Gene body	GAN	CHH
											100518784	-0.022716	-1.12256	Gene body	BCAT1	CHH
											100518857	-0.0593997	2.77927	Gene body	AGTPBP1	CHH
											100518938	-0.0205039	0.780258	Gene body	DNER	CHH
											100519075	-0.0204144	-0.289212	Gene body	MICAL2	CHH
											100519080	0.0377535	2.46619	Gene body	LYRM7	CHH
											100519118	-0.0474767	13.4586	Gene body	LOC100519118	CHH
											100519339	-0.0247332	-2.28644	Gene body	TFCP2L1	CHH
											100519389	0.0283743	2.26643	Gene body	DOCK3	CHH
											100519528	0.0229342	-0.148799	Gene body	CALML4	CHH
											100519563	0.039687	-0.296439	Gene body	P2RX5	CHH
											100519689	-0.0559134	-1.00429	Gene body	LRP2	CHH
											100519693	-0.0350145	-1.45942	Gene body	MCM9	CHH
											100519728	-0.0276582	3.89964	Gene body	KL	CHH
											100519785	-0.0286303	0.26555	Gene body	RAD51B	CHH
											100519806	-0.0240128	-1.17815	Gene body	CHD6	CHH
											100519836	0.0294117	-2.7141	Gene body	FAM102B	CHH
											100519873	0.0607122	-0.829078	Gene body	RNFT2	CHH
											100519876	-0.0379722	-1.92668	Gene body	OSBPL6	CHH
											100519905	0.0346656	0.0581984	Gene body	TRIM62	CHH
											100519957	0.031639	-0.292174	Gene body	KIF5A	CHH
											100519960	0.0270862	-0.587456	Gene body	NLRP9	CHH
											100519993	-0.0296494	-8.41137	Gene body	HOXA2	CHH
											100519996	0.0308365	-0.17646	Gene body	GRIA3	CHH
											100520023	0.0335374	1.39586	Gene body	CD27	CHH
											100520040	-0.0207073	-0.0557275	Gene body	ME3	CHH
											100520049	-0.0358707	-0.307729	Gene body	ABCA5	CHH
											100520061	0.0210979	-2.69677	Gene body	ATP2B3	CHH
											100520165	0.0400948	-1.2051	Gene body	TMEM164	CHH
											100520176	-0.022165	6.29759	Gene body	LUZP2	CHH
											100520370	-0.0294093	0.559985	Gene body	CHTF18	CHH
											100520413	-0.0235313	0.294505	Gene body	PHF8	CHH
											100520418	0.0230027	0.0551463	Gene body	MAP2K7	CHH
											100520455	0.0288185	-1.89608	Gene body	ZNF385D	CHH
											100520620	-0.0258237	-2.23841	Gene body	ROR1	CHH
											100520624	-0.0247975	-7.55875	Gene body	SLC10A4	CHH
											100520724	0.0268633	-1.34775	Gene body	OTP	CHH
											100520743	-0.0204187	-0.80228	Gene body	EFHD2	CHH
											100520792	-0.0208612	-0.453874	Gene body	PEF1	CHH
											100520800	-0.0389666	-0.538112	Gene body	BMI1	CHH
											100520965	0.0307114	-2.88676	Gene body	ADGRB2	CHH
											100520986	-0.0479084	1.29127	Gene body	PLEKHM3	CHH
											100521052	-0.0379349	0.683793	Gene body	IMMP2L	CHH
											100521124	0.020727	0.920157	Gene body	TIMM44	CHH
											100521160	-0.0269139	-0.375371	Gene body	KYNU	CHH
											100521221	-0.0662767	-0.157494	Gene body	BLMH	CHH
											100521299	0.0206898	-0.147591	Gene body	UBR3	CHH
											100521308	0.0269213	-0.87253	Gene body	LOC100521308	CHH
											100521324	0.0222986	3.76811	Gene body	CWH43	CHH
											100521330	-0.0263241	-1.1147	Gene body	SKIDA1	CHH
											100521353	-0.021613	-2.36844	Gene body	LRRK1	CHH
											100521450	-0.0370547	9.3636	Gene body	RFX4	CHH
											100521464	0.0266438	-0.0958115	Gene body	ARHGAP10	CHH
											100521486	0.0254861	0.307532	Gene body	ACCSL	CHH
											100521573	0.00108028	1.19825	Gene body	EPC1	CHH
											100521597	0.0255198	7.75543	Gene body	PAQR5	CHH
											100521678	0.0216969	2.63075	Gene body	MLLT10	CHH
											100521745	0.0244655	1.35334	Gene body	UBAC2	CHH
											100521824	-0.037573	-0.28831	Gene body	CERKL	CHH
											100521829	-0.0248886	1.80024	Gene body	MYO5B	CHH
											100521858	-0.0317563	-1.9492	Gene body	RGS7	CHH
											100521990	-0.0242238	-1.214	Gene body	LRIG1	CHH
											100522054	-0.0280223	2.6686	Gene body	PIGN	CHH
											100522104	-0.0136347	3.01274	Gene body	ULK4	CHH
											100522109	-0.0239999	-1.57931	Gene body	ELMO1	CHH
											100522273	-0.0311847	-2.46125	Gene body	FAM20A	CHH
											100522294	0.0454635	-1.97823	Gene body	RPS6KA6	CHH
											100522394	-0.0304097	-2.40429	Gene body	VIM	CHH
											100522409	-0.0341853	1.92862	Gene body	CEP85L	CHH
											100522443	0.0347453	1.13023	Gene body	STIL	CHH
											100522548	-0.0239524	-1.66064	Gene body	FIGNL2	CHH
											100522611	0.030646	2.8546	Gene body	MTFR1	CHH
											100522635	0.0244655	-0.773326	Gene body	GPR183	CHH
											100522666	0.0317732	-1.20276	Gene body	RAD50	CHH
											100522673	-0.027989	0.0376884	Gene body	PHF21B	CHH
											100522681	0.0214036	1.14943	Gene body	PLEKHM2	CHH
											100522875	0.0308713	-1.76942	Gene body	EMILIN2	CHH
											100522957	-0.0249999	3.86446	Gene body	UNC80	CHH
											100522971	-0.0243643	-2.55168	Gene body	CAPN6	CHH
											100523106	0.0223363	-2.31102	Gene body	ZNF81	CHH
											100523116	0.0321254	-0.849282	Gene body	DMXL1	CHH
											100523197	-0.0260264	2.76686	Gene body	SIDT2	CHH
											100523254	-0.0326615	0.129083	Gene body	CTBS	CHH
											100523292	0.0379307	-2.04676	Gene body	UTRN	CHH
											100523504	-0.0326542	-1.27618	Gene body	GRIK4	CHH
											100523513	-0.0268335	-1.27861	Gene body	RYK	CHH
											100523516	-0.0135049	-0.553667	Gene body	NXPH2	CHH
											100523528	-0.022037	-0.0725228	Gene body	CASC4	CHH
											100523554	-0.0304017	-0.0760816	Gene body	GNPTAB	CHH
											100523562	0.0210651	-1.35237	Gene body	FMO3	CHH
											100523598	-0.0650254	1.51883	Gene body	HIP1	CHH
											100523643	-0.00780138	0.913461	Gene body	DLGAP2	CHH
											100523658	-0.0287939	0.0849514	Gene body	ATP11C	CHH
											100523707	0.0224145	3.28418	Gene body	MPP6	CHH
											100523781	0.0368315	0.942115	Gene body	RHBDD2	CHH
											100523824	0.0315051	-0.874126	Gene body	MYOM2	CHH
											100523833	0.0229722	-2.05904	Gene body	FGF13	CHH
											100523836	0.0265228	-3.71724	Gene body	NCS1	CHH
											100523880	-0.056614	-2.87966	Gene body	ELF4	CHH
											100523915	-0.0356946	-2.21639	Gene body	SEMA3D	CHH
											100523947	-0.0311763	-0.489828	Gene body	SH3GL1	CHH
											100524044	0.0293224	-1.33918	Gene body	SLC4A7	CHH
											100524063	-0.0296122	-4.35617	Gene body	MLLT3	CHH
											100524069	-0.0441016	-0.309428	Gene body	UEVLD	CHH
											100524097	-0.0289107	9.43541	Gene body	LOC100524097	CHH
											100524248	-0.0681495	-0.921877	Gene body	KCNIP3	CHH
											100524350	-0.0234927	-3.35715	Gene body	PHACTR2	CHH
											100524419	0.0218532	0	Gene body	SLC22A11	CHH
											100524460	-0.0641053	-2.82026	Gene body	FRMD4B	CHH
											100524465	-0.0229377	-1.49182	Gene body	STK10	CHH
											100524545	-0.0212938	-1.67316	Gene body	PCSK6	CHH
											100524585	-0.027024	2.64632	Gene body	EPHB1	CHH
											100524586	0.0260241	2.68644	Gene body	MED12L	CHH
											100524650	0.0392402	0.0867376	Gene body	FARSB	CHH
											100524705	0.0282017	0.993469	Gene body	NMT1	CHH
											100524832	0.0269372	-0.220599	Gene body	SGPP2	CHH
											100524896	0.0259669	0.726931	Gene body	MSL1	CHH
											100524973	0.0221208	-2.89286	Gene body	PTPRJ	CHH
											100525009	-0.0240696	-0.64922	Gene body	ZNF395	CHH
											100525271	-0.0414899	0.278142	Gene body	BCORL1	CHH
											100525337	0.0377174	3.28393	Gene body	CTNNA2	CHH
											100525459	-0.0209108	-1.53585	Gene body	SRBD1	CHH
											100525547	-0.0325142	-1.06125	Gene body	ARHGAP18	CHH
											100525550	0.0287837	0.699489	Gene body	DPY19L1	CHH
											100525610	0.00212674	-1.16117	Gene body	STAG1	CHH
											100525716	-0.0263607	-2.16522	Gene body	FOXP1	CHH
											100525819	-0.0262551	2.01938	Gene body	FGGY	CHH
											100525921	0.030063	-2.24329	Gene body	EPS8	CHH
											100525927	0.0281865	1.62161	Gene body	KIF1B	CHH
											100525978	-0.0306917	-1.85904	Gene body	LOC100525978	CHH
											100526026	0.0383501	-3.41812	Gene body	TSPAN7	CHH
											100526104	0.0227558	-0.268966	Gene body	RAB10	CHH
											100526131	0.0362434	-0.0907602	Gene body	COG6	CHH
											100526183	-0.0255765	1.67215	Gene body	SLAIN1	CHH
											100526254	0.0238686	2.04091	Gene body	RNF180	CHH
											100529117	-0.0200456	-0.00790997	Gene body	STARD3NL	CHH
											100533202	-0.032441	1.02372	Gene body	ARHGAP8	CHH
											100620175	-0.0321654	3.25409	Gene body	FER1L6	CHH
											100620214	-0.022192	0.0956234	Gene body	TFDP2	CHH
											100620243	-0.0157479	-3.62326	Gene body	PLXNA4	CHH
											100620255	0.0222372	-0.668152	Gene body	FAM126A	CHH
											100620491	-0.0237272	-3.38782	Gene body	RGS6	CHH
											100620493	-0.029421	4.40655	Gene body	WDR78	CHH
											100620531	-0.0326615	2.12136	Gene body	SPATA1	CHH
											100620543	0.0267718	2.53816	Gene body	DNAH11	CHH
											100620586	-0.023207	-0.423581	Gene body	C1H9orf85	CHH
											100620724	0.0264087	-4.7189	Gene body	COL4A6	CHH
											100620959	0.0232046	-1.19442	Gene body	POLE	CHH
											100621002	0.0346113	0.956633	Gene body	CNR2	CHH
											100621114	-0.0229544	-2.30116	Gene body	NPAS3	CHH
											100621199	-0.0117627	-3.97533	Gene body	IL1RAPL1	CHH
											100621324	-0.0203256	3.90127	Gene body	HSPA2	CHH
											100621356	-0.024538	-0.339892	Gene body	PADI2	CHH
											100621442	0.00151783	-0.98302	Gene body	SLC2A9	CHH
											100621620	-0.114282	-1.55098	Gene body	IRF2	CHH
											100621666	0.0281225	0.848899	Gene body	TMPRSS9	CHH
											100621703	-0.123892	1.19706	Gene body	TCERG1	CHH
											100621776	0.00535548	-2.54673	Gene body	IL2RB	CHH
											100621830	0.0391862	-5.35814	Gene body	LYPD6B	CHH
											100621948	-0.0423225	2.54152	Gene body	CCDC149	CHH
											100622006	-0.0222973	-1.35126	Gene body	FHOD3	CHH
											100622220	-0.0342823	1.8836	Gene body	SLC25A38	CHH
											100622477	-0.0387832	-2.67107	Gene body	RORC	CHH
											100622488	-0.0263248	4.16463	Gene body	GKAP1	CHH
											100622559	0.0202243	-0.91401	Gene body	PIK3CB	CHH
											100622691	-0.0209965	-3.97446	Gene body	LAD1	CHH
											100622917	0.0305767	3.53496	Gene body	EIF2B3	CHH
											100623006	0.0230578	-1.32923	Gene body	KMT2A	CHH
											100623018	-0.0852287	-1.18909	Gene body	ZC3H12B	CHH
											100623115	-0.0248187	1.01683	Gene body	PI4K2B	CHH
											100623157	-0.0467597	0.450245	Gene body	LOC100623157	CHH
											100623191	-0.0348587	1.27818	Gene body	COG5	CHH
											100623283	-0.0249382	-2.00028	Gene body	SPRY1	CHH
											100623355	0.0322904	0.601374	Gene body	TUBAL3	CHH
											100623528	-0.0411926	-2.51239	Gene body	C15H2orf80	CHH
											100623612	-0.024011	2.04274	Gene body	HESX1	CHH
											100623759	-0.0104005	1.49433	Gene body	LAMB4	CHH
											100623797	0.0300879	3.95773	Gene body	CDKL5	CHH
											100623954	-0.0300615	-0.649065	Gene body	KCNH7	CHH
											100624272	0.034626	-0.0299363	Gene body	PIP5K1A	CHH
											100624317	-0.0325138	0.994032	Gene body	SLC25A26	CHH
											100624404	0.0305487	-1.02392	Gene body	SIK2	CHH
											100624542	-0.0258051	-2.60506	Gene body	GIMD1	CHH
											100624593	-0.0207153	-1.44045	Gene body	GLB1	CHH
											100624678	-0.0401377	-0.194008	Gene body	CLN8	CHH
											100624749	-0.0312186	-1.92298	Gene body	PDLIM7	CHH
											100624758	0.0200811	-2.19332	Gene body	IFI35	CHH
											100624789	0.0275599	-0.759584	Gene body	RNF150	CHH
											100624854	0.0230453	-0.286913	Gene body	PTPRM	CHH
											100624903	0.0276153	0.142573	Gene body	TACC1	CHH
											100624965	-0.00924343	2.48466	Gene body	THSD7B	CHH
											100624966	-0.0252363	0.113642	Gene body	ARHGEF10	CHH
											100625134	-0.0315153	3.72081	Gene body	LOC100625134	CHH
											100625145	0.0243816	-3.83963	Gene body	GPR173	CHH
											100625423	0.028258	-0.144292	Gene body	ADCY9	CHH
											100625500	0.027541	0.892449	Gene body	STAC	CHH
											100625564	-0.058735	2.5594	Gene body	LOC100625564	CHH
											100625790	0.0421358	0.850673	Gene body	TBC1D22A	CHH
											100625903	-0.0387964	0.233954	Gene body	SKAP2	CHH
											100625905	0.0263927	0.730683	Gene body	RBM14	CHH
											100625926	-0.0240969	-0.680435	Gene body	PURA	CHH
											100625946	0.0282027	0.136794	Gene body	MAP2K6	CHH
											100625977	-0.0300287	9.49235	Gene body	DNAI1	CHH
											100626077	0.0250788	-2.50709	Gene body	DLG4	CHH
											100626085	0.0263635	-2.45388	Gene body	BOC	CHH
											100626657	-0.0216826	-0.744342	Gene body	HERC6	CHH
											100626744	-0.0393206	-0.469226	Gene body	FOXJ3	CHH
											100626812	0.0236943	0.0693818	Gene body	SORL1	CHH
											100626898	-0.0350854	-4.01289	Gene body	LANCL3	CHH
											100626921	0.032935	-0.0857408	Gene body	NFASC	CHH
											100626969	-0.0243493	-2.01362	Gene body	LPP	CHH
											100626997	-0.0265938	-4.01904	Gene body	ATP10B	CHH
											100627112	-0.0246935	-0.813339	Gene body	YES1	CHH
											100627126	-0.0220807	-1.0109	Gene body	RELN	CHH
											100627205	0.0423381	-0.881254	Gene body	ARSK	CHH
											100627213	0.0218948	1.00997	Gene body	R3HDM2	CHH
											100627245	0.056765	2.64568	Gene body	PTPRH	CHH
											100627345	-0.0211072	-0.371262	Gene body	TCAIM	CHH
											100627504	-0.0284667	-1.78529	Gene body	PTCH1	CHH
											100627663	-0.00352325	0.453906	Gene body	ARHGEF3	CHH
											100627695	-0.0208863	0.866252	Gene body	COG7	CHH
											100627907	0.0256194	-1.5746	Gene body	DTNA	CHH
											100627915	-0.0211736	-1.92414	Gene body	UBASH3A	CHH
											100627972	-0.0516414	-2.27033	Gene body	ARHGEF15	CHH
											100627974	0.0278742	1.09841	Gene body	MSI1	CHH
											100628105	-0.0294907	1.61608	Gene body	USP25	CHH
											100628154	0.0555127	-0.750028	Gene body	USP9X	CHH
											100736572	-0.0899756	-2.16569	Gene body	FAP	CHH
											100736575	-0.0308533	0.734961	Gene body	RNF11	CHH
											100736673	0.0217662	0.81865	Gene body	MAST3	CHH
											100736811	-0.0250345	-0.699083	Gene body	FIGN	CHH
											100736928	-0.0207069	6.49615	Gene body	STPG1	CHH
											100737018	-0.0222675	-0.245184	Gene body	HERC2	CHH
											100737047	-0.0379885	1.91011	Gene body	SDR42E2	CHH
											100737188	-0.0217493	1.33932	Gene body	THEMIS	CHH
											100737352	-0.0229429	-1.39099	Gene body	ACKR2	CHH
											100737399	0.0259331	-3.5171	Gene body	TNFRSF8	CHH
											100737417	0.021509	-1.19113	Gene body	TNFAIP1	CHH
											100737524	0.0293201	1.95122	Gene body	PSD2	CHH
											100737621	-0.0308285	-0.749701	Gene body	GPC5	CHH
											100737731	-0.0283216	-0.742201	Gene body	NAPEPLD	CHH
											100737787	-0.0281406	2.54223	Gene body	MCPH1	CHH
											100737793	-0.0278248	0.0424029	Gene body	CALN1	CHH
											100737937	-0.021641	0.0925109	Gene body	OTOF	CHH
											100737965	-0.0588999	1.97428	Gene body	RUNX2	CHH
											100737978	-0.0417698	-1.80963	Gene body	IKZF2	CHH
											100737996	0.0225614	-3.24738	Gene body	NECAB1	CHH
											100738003	-0.023458	-4.28382	Gene body	LOC100738003	CHH
											100738048	-0.000458387	-0.748836	Gene body	CORIN	CHH
											100738062	-0.0332435	0.150753	Gene body	ACOT12	CHH
											100738196	0.0301331	4.57036	Gene body	LOC100738196	CHH
											100738638	-0.0377061	-3.57065	Gene body	OCIAD2	CHH
											100738686	-0.0218602	0.87836	Gene body	GPM6A	CHH
											100738688	0.0246635	1.80068	Gene body	HERPUD2	CHH
											100738793	-0.0392873	-1.23801	Gene body	PARD3B	CHH
											100738949	0.0263625	2.16094	Gene body	TMEM178B	CHH
											100739017	0.0203908	0.844644	Gene body	TTC17	CHH
											100739062	-0.0294851	-0.75643	Gene body	LOC100739062	CHH
											100739170	0.0231538	-1.06662	Gene body	EPB41L4A	CHH
											100739216	-0.0286787	-0.416447	Gene body	MAP3K15	CHH
											100739585	-0.030372	3.97523	Gene body	NEK11	CHH
											100739611	-0.0212622	0	Gene body	LOC100739611	CHH
											100739638	0.0203275	-0.315054	Gene body	SPTLC1	CHH
											100739741	-0.0487725	-3.16009	Gene body	LOC100739741	CHH
											102157630	-0.0361832	-2.14716	Gene body	LOC102157630	CHH
											102157760	0.0246161	1.79172	Gene body	LOC102157760	CHH
											102158332	-0.0638795	1.08308	Gene body	LOC102158332	CHH
											102158661	-0.0327343	0.0158477	Gene body	LOC102158661	CHH
											102158750	0.0255533	0.962963	Gene body	LOC102158750	CHH
											102159047	-0.0247391	-2.68093	Gene body	FOXC1	CHH
											102159048	0.0277509	-0.687436	Gene body	SYCP2L	CHH
											102159414	-0.000873686	3.77534	Gene body	LOC102159414	CHH
											102159435	-0.0218618	1.4657	Gene body	MACROD2	CHH
											102159471	0.0347509	5.89306	Gene body	FMN1	CHH
											102159844	-0.0481012	2.66837	Gene body	LOC102159844	CHH
											102160052	0.0336055	1.27012	Gene body	LOC102160052	CHH
											102160111	-0.0282281	4.69962	Gene body	LOC102160111	CHH
											102160303	-0.0413349	4.99063	Gene body	LOC102160303	CHH
											102160320	-0.0296574	-1.64635	Gene body	COL25A1	CHH
											102160367	-0.0206855	1.84548	Gene body	LOC102160367	CHH
											102160472	-0.0206855	-2.2689	Gene body	SLCO2B1	CHH
											102160801	-0.0394324	5.30664	Gene body	LOC102160801	CHH
											102161209	-0.026304	-2.56656	Gene body	LOC102161209	CHH
											102161298	-0.0255602	1.73037	Gene body	LRMDA	CHH
											102161529	-0.060015	-1.82651	Gene body	MAP4K5	CHH
											102161705	-0.0204483	1.78265	Gene body	UBR4	CHH
											102161961	-0.0334652	-3.22317	Gene body	LOC102161961	CHH
											102162026	-0.0323153	1.45705	Gene body	LOC102162026	CHH
											102162068	-0.0498688	-3.06468	Gene body	NFAM1	CHH
											102162695	-0.0217049	3.52242	Gene body	LOC102162695	CHH
											102162727	-0.0238591	0.88125	Gene body	LOC102162727	CHH
											102162728	0.0223272	2.69215	Gene body	LOC102162728	CHH
											102162742	-0.0240899	0.643296	Gene body	LOC102162742	CHH
											102163217	-0.0211418	3.3874	Gene body	LOC102163217	CHH
											102163904	0.0222774	3.41528	Gene body	LOC102163904	CHH
											102164321	-0.0241333	0.69196	Gene body	LOC102164321	CHH
											102164442	-0.0218781	4.65577	Gene body	FAM227B	CHH
											102164569	0.0212699	-1.30585	Gene body	NRG1	CHH
											102164646	-0.0229356	-0.168981	Gene body	CMC1	CHH
											102164818	-0.0259677	0.820192	Gene body	LOC102164818	CHH
											102164918	-0.0505818	-0.94698	Gene body	SHC3	CHH
											102164998	-0.0278103	-3.26712	Gene body	LOC102164998	CHH
											102165015	-0.11247	-0.963669	Gene body	LOC102165015	CHH
											102165038	-0.032559	1.95192	Gene body	LOC102165038	CHH
											102165318	-0.024061	-0.487448	Gene body	LOC102165318	CHH
											102165363	-0.0201284	-0.0935091	Gene body	LOC102165363	CHH
											102165484	-0.035181	9.83803	Gene body	LOC102165484	CHH
											102165712	0.0277634	-1.115	Gene body	LOC102165712	CHH
											102165722	0.0256239	2.72289	Gene body	LOC102165722	CHH
											102166001	-0.0359752	-0.17199	Gene body	DENND1A	CHH
											102166599	-0.0328223	-0.934519	Gene body	DPH6	CHH
											102166764	0.0613652	-3.36207	Gene body	COLEC12	CHH
											102166950	-0.034564	-0.545028	Gene body	GFRA2	CHH
											102167094	-0.0330036	6.01471	Gene body	LOC102167094	CHH
											102167371	-0.0390397	-0.323237	Gene body	COMMD3	CHH
											102167506	-0.0568907	2.23914	Gene body	LOC102167506	CHH
											102167963	-0.0237714	1.57695	Gene body	LOC102167963	CHH
											102168017	-0.0515036	10.0833	Gene body	LOC102168017	CHH
											102168055	-0.0322356	0.720826	Gene body	BORCS5	CHH
											102168148	-0.0287738	0.671478	Gene body	LOC102168148	CHH
											106504105	0.0298872	-1.97826	Gene body	P2RX1	CHH
											106504343	0.00073541	-0.357237	Gene body	LOC106504343	CHH
											106504386	-0.0462022	6.89629	Gene body	LOC106504386	CHH
											106504434	-0.0313591	-2.4199	Gene body	LOC106504434	CHH
											106504512	-0.0181073	-3.50146	Gene body	LOC106504512	CHH
											106504595	0.0236932	3.19178	Gene body	LOC106504595	CHH
											106504748	0.026432	-1.42987	Gene body	PAPSS1	CHH
											106504847	-0.0240773	-3.76772	Gene body	LOC106504847	CHH
											106504949	0.0350167	-1.87214	Gene body	LOC106504949	CHH
											106505124	-0.0284667	-0.0491122	Gene body	LOC106505124	CHH
											106505248	0.0688528	-0.123911	Gene body	PRPSAP2	CHH
											106505333	0.0322898	-0.317858	Gene body	LOC106505333	CHH
											106505399	0.0282027	2.63087	Gene body	LOC106505399	CHH
											106505551	0.0477077	0	Gene body	LOC106505551	CHH
											106505633	-0.0254868	1.15271	Gene body	LOC106505633	CHH
											106505672	-0.0328094	1.83829	Gene body	IRAK2	CHH
											106505771	-0.0252934	2.19243	Gene body	LOC106505771	CHH
											106505844	-0.0242515	-0.65067	Gene body	LOC106505844	CHH
											106505934	-0.0206495	-2.51953	Gene body	LOC106505934	CHH
											106506044	-0.0235172	-1.46663	Gene body	LOC106506044	CHH
											106506054	-0.0469379	0.296812	Gene body	LOC106506054	CHH
											106506120	-0.0219036	4.54176	Gene body	LOC106506120	CHH
											106506349	-0.0283592	0	Gene body	LOC106506349	CHH
											106506455	0.0270638	-0.0900802	Gene body	LOC106506455	CHH
											106506459	-0.0257075	1.88919	Gene body	LOC106506459	CHH
											106506547	0.023943	0.621157	Gene body	LOC106506547	CHH
											106506610	-0.0249943	-1.74322	Gene body	LOC106506610	CHH
											106506702	0.025645	2.19359	Gene body	LOC106506702	CHH
											106506836	0.0354776	-0.269507	Gene body	LOC106506836	CHH
											106506851	-0.0248704	0	Gene body	LOC106506851	CHH
											106506858	0.0236293	0	Gene body	LOC106506858	CHH
											106506882	0.0221768	0.195899	Gene body	LOC106506882	CHH
											106507207	-0.0366485	-2.51839	Gene body	LOC106507207	CHH
											106507417	-0.0243656	0	Gene body	LOC106507417	CHH
											106507421	-0.0347877	-0.985865	Gene body	LOC106507421	CHH
											106507571	-0.0213365	-2.57344	Gene body	LOC106507571	CHH
											106508363	0.0297987	0.826718	Gene body	LOC106508363	CHH
											106508513	-0.024171	2.14187	Gene body	PKD1L2	CHH
											106508521	-0.0269161	4.42475	Gene body	LOC106508521	CHH
											106508546	-0.0267273	-1.79329	Gene body	LOC106508546	CHH
											106508572	-0.0262927	5.95822	Gene body	LOC106508572	CHH
											106508724	-0.0249693	-0.220523	Gene body	LOC106508724	CHH
											106508846	-0.0304662	-1.31924	Gene body	LOC106508846	CHH
											106508874	-0.0300468	-4.92214	Gene body	LOC106508874	CHH
											106508906	-0.0483989	3.92388	Gene body	LOC106508906	CHH
											106509065	-0.0566354	-1.28531	Gene body	LOC106509065	CHH
											106509171	-0.0283161	-3.25676	Gene body	LOC106509171	CHH
											106509183	0.0218779	-0.369316	Gene body	LOC106509183	CHH
											106509249	0.0249176	-3.42496	Gene body	GSN	CHH
											106509295	0.0264632	-1.27876	Gene body	ACY3	CHH
											106509390	0.0358824	-1.1609	Gene body	LOC106509390	CHH
											106509455	-0.0311763	4.15398	Gene body	LOC106509455	CHH
											106509501	-0.0385974	-2.78578	Gene body	LOC106509501	CHH
											106509633	0.0737352	0.104818	Gene body	TRRAP	CHH
											106509799	-0.0314782	-5.41715	Gene body	LOC106509799	CHH
											106509824	0.0240902	-1.54532	Gene body	LOC106509824	CHH
											106509843	-0.0265879	-1.19857	Gene body	LOC106509843	CHH
											106509878	0.0363596	1.1719	Gene body	LOC106509878	CHH
											106510528	0.0249684	0.960962	Gene body	LOC106510528	CHH
											110255225	0.0403456	2.73701	Gene body	LOC110255225	CHH
											110255236	-0.107015	-1.98701	Gene body	B2M	CHH
											110255421	0.0324603	0	Gene body	LOC110255421	CHH
											110255448	-0.034097	0.372766	Gene body	LOC110255448	CHH
											110255477	-0.0436095	2.00883	Gene body	LOC110255477	CHH
											110255487	-0.0333349	0.193816	Gene body	LOC110255487	CHH
											110255493	-0.0211014	2.16997	Gene body	LOC110255493	CHH
											110255522	-0.0238873	6.27835	Gene body	LOC110255522	CHH
											110255529	-0.0260339	1.8617	Gene body	LOC110255529	CHH
											110255633	-0.0242063	2.64117	Gene body	LOC110255633	CHH
											110255644	0.0313576	2.63458	Gene body	DMRT3	CHH
											110255693	-0.0203547	-0.516141	Gene body	LOC110255693	CHH
											110255736	-0.0338658	-1.01248	Gene body	LOC110255736	CHH
											110255800	-0.0237197	0.285321	Gene body	LOC110255800	CHH
											110255816	-0.0579896	5.52436	Gene body	LOC110255816	CHH
											110255845	0.0406292	1.82201	Gene body	LOC110255845	CHH
											110255981	0.0234192	1.6093	Gene body	LOC110255981	CHH
											110256042	0.0225892	2.79885	Gene body	LOC110256042	CHH
											110256126	-0.0262433	0	Gene body	LOC110256126	CHH
											110256221	-0.0707092	0	Gene body	LOC110256221	CHH
											110256249	-0.0460368	1.63737	Gene body	LOC110256249	CHH
											110256291	-0.0316446	-1.62157	Gene body	RAB43	CHH
											110256300	-0.0217751	1.37204	Gene body	LOC110256300	CHH
											110256424	0.037731	-0.882574	Gene body	LOC110256424	CHH
											110256467	0.0275291	0	Gene body	LOC110256467	CHH
											110256555	0.0210103	2.56579	Gene body	LOC110256555	CHH
											110256561	0.0300598	3.89681	Gene body	LOC110256561	CHH
											110256659	-0.0262111	6.93041	Gene body	LOC110256659	CHH
											110256688	0.0316933	0	Gene body	LOC110256688	CHH
											110256727	-0.0397083	1.11972	Gene body	LOC110256727	CHH
											110256746	-0.0232414	1.09275	Gene body	LOC110256746	CHH
											110256782	0.0255909	0	Gene body	LOC110256782	CHH
											110256792	0.0255533	-0.0645394	Gene body	LOC110256792	CHH
											110256949	-0.0292609	2.71201	Gene body	LOC110256949	CHH
											110256973	0.0208601	-0.996367	Gene body	PPP1R1C	CHH
											110257064	-0.0377394	3.7859	Gene body	LOC110257064	CHH
											110257088	-0.0284052	0.126037	Gene body	FAM168B	CHH
											110257138	0.0209715	0	Gene body	LOC110257138	CHH
											110257187	-0.0340407	-3.6613	Gene body	LOC110257187	CHH
											110257200	-0.0291232	-2.79907	Gene body	LOC110257200	CHH
											110257205	-0.0279557	0	Gene body	FAM237A	CHH
											110257237	-0.0239492	-2.21678	Gene body	LOC110257237	CHH
											110257446	-0.0333153	1.7474	Gene body	LOC110257446	CHH
											110257476	-0.0748959	2.26909	Gene body	LOC110257476	CHH
											110257498	0.0330852	1.05913	Gene body	LOC110257498	CHH
											110257660	-0.0266959	3.2717	Gene body	LOC110257660	CHH
											110257674	0.0598838	0.0853871	Gene body	LOC110257674	CHH
											110257730	-0.0673329	2.67492	Gene body	LOC110257730	CHH
											110257736	0.0307412	0	Gene body	LOC110257736	CHH
											110257747	0.0581923	0.97156	Gene body	LOC110257747	CHH
											110257757	-0.0432223	1.2726	Gene body	LOC110257757	CHH
											110257764	0.0261651	4.27842	Gene body	LOC110257764	CHH
											110257811	-0.0570465	0	Gene body	LOC110257811	CHH
											110258506	0.0211531	0.71194	Gene body	LOC110258506	CHH
											110258565	0.0824784	0	Gene body	LOC110258565	CHH
											110258728	-0.0501211	4.17651	Gene body	LOC110258728	CHH
											110259115	-0.0266547	0	Gene body	LOC110259115	CHH
											110259580	-0.0256178	0	Gene body	LOC110259580	CHH
											110259673	-0.0342121	-3.07538	Gene body	LOC110259673	CHH
											110259871	-0.0284588	0.293398	Gene body	MCM7	CHH
											110259888	0.0475651	-2.42624	Gene body	LOC110259888	CHH
											110259893	-0.0468305	3.43862	Gene body	LOC110259893	CHH
											110259898	-0.0249015	4.11262	Gene body	LOC110259898	CHH
											110259987	-0.0388759	3.18323	Gene body	LOC110259987	CHH
											110260021	-0.0219373	-3.76287	Gene body	LOC110260021	CHH
											110260046	0.0400379	7.76688	Gene body	DNAJC5G	CHH
											110260108	-0.141476	4.3407	Gene body	LOC110260108	CHH
											110260221	-0.0258811	0	Gene body	LOC110260221	CHH
											110260232	-0.0212356	0	Gene body	LOC110260232	CHH
											110260270	-0.0379577	-2.12441	Gene body	LOC110260270	CHH
											110260400	-0.0401569	-2.39214	Gene body	LOC110260400	CHH
											110260408	0.0215363	0	Gene body	LOC110260408	CHH
											110260630	0.0464244	-0.868072	Gene body	LOC110260630	CHH
											110260693	-0.0356796	-4.64235	Gene body	LOC110260693	CHH
											110260706	-0.0230004	0	Gene body	LOC110260706	CHH
											110260729	0.0284924	-2.85136	Gene body	LOC110260729	CHH
											110260806	-0.0230469	-1.77271	Gene body	LOC110260806	CHH
											110260861	-0.0427117	5.07051	Gene body	LOC110260861	CHH
											110260899	0.030777	0	Gene body	LOC110260899	CHH
											110260903	0.0446808	2.30766	Gene body	NECAB2	CHH
											110260961	-0.057656	1.76659	Gene body	LOC110260961	CHH
											110260966	-0.0644332	-0.898963	Gene body	LOC110260966	CHH
											110260971	0.0577341	-0.917603	Gene body	MYLK3	CHH
											110260973	-0.0426107	-0.607512	Gene body	LOC110260973	CHH
											110261029	0.0230262	0	Gene body	KLK10	CHH
											110261052	0.056765	-1.28917	Gene body	LOC110261052	CHH
											110261094	-0.041403	0.027843	Gene body	LOC110261094	CHH
											110261267	-0.05061	-1.56533	Gene body	LOC110261267	CHH
											110261271	0.0292572	-1.97404	Gene body	LOC110261271	CHH
											110261471	-0.0211419	-4.22348	Gene body	LOC110261471	CHH
											110261524	-0.0227531	3.02635	Gene body	LOC110261524	CHH
											110261534	0.0271669	0.708426	Gene body	FAM189A1	CHH
											110261540	0.0216175	1.91996	Gene body	LOC110261540	CHH
											110261577	-0.0322297	1.04994	Gene body	LOC110261577	CHH
											110261584	0.0273864	5.70486	Gene body	LOC110261584	CHH
											110261614	-0.0311134	-0.732712	Gene body	LOC110261614	CHH
											110261683	-0.0229544	-4.81744	Gene body	LOC110261683	CHH
											110261775	-0.0323097	0	Gene body	LOC110261775	CHH
											110262046	-0.0330243	6.05437	Gene body	LOC110262046	CHH
											110262067	-0.0212123	-2.51239	Gene body	LOC110262067	CHH
											110262089	-0.020289	0	Gene body	LOC110262089	CHH
											110262131	-0.0272379	-3.10596	Gene body	LOC110262131	CHH
											110262188	0.0202707	3.62608	Gene body	LOC110262188	CHH
