# Supplementary material for: FZD7, Regulated by Non-CpG Methylation, Plays an Important Role in Immature Porcine Sertoli Cell Proliferation
Source: Int J Mol Sci. 2023 Mar 24;24(7):6179. doi: 10.3390/ijms24076179 (PMC10094452; doi:10.3390/ijms24076179)
Supplement: Supplementary file 1 [file ijms-24-06179-s001.zip › Supplementary Table/Supplementary Table S4.xlsx]

## Sheet: Sheet1
Primer used for qPCR in the present study
Gene	Forward	Reverse
IL2RB	CTCGTGGATGTGATGGCGGTTC	CCAGATGAGGTGTTAGGCAATCCG
FZD7	CCGCTGTCAAGACCATCACCATC	GTGCCGATGAAGAGGTAGACGAAC
RYK	TGGACATCGACCCGTTTGAG	CCAACAACAAGCCATCACCG
IFITM1	GCTTTCGCCTACTCCGTGAAGG	CAGTGGCTCCGATGGTCAGAATG
GAREM2	CCCGACCGTATCTTTGTGATGGAAG	ACCTCGCTGTCCTCACTGAACTC
TCEAL9	AAAGCCTGAGGAGGAGGAAGAGC	CCTGGAGAGACTGAATCAGCCTTTC
EGF	GCGAGCGATGTCAGCACAGAG	AGGAGCAGCAGCAGGACCAG
FGF2	ACCAGGTCACTGAGATCCATCCAC	TTCGGCAACAGCACACCAATCC
BMP4	AGTCTGGAGAGGAGGAGGAGGAA	GGTTAAAGAGGAAACGAAAAGCA
PCNA	ATTTGGCCATGGGCGTGAAC	CTAGTGCCAAGGTGTCTGCAT
GDNF	TGCCAGCCCGGAGAGTTCCA	GCAACACGCCTGCCCGACTT
CCND1	TACACCGACAACTCCATCCG	GCCGCCAGGTTCCACTT
CCNE1	CCTGCTGAAGATGCCCATAAC	TGCTCTGCTTCTTACTGCTCG
CDK4	GTGGCCCTCAAGAGCGTAAG	CAGACATCCATCAGCCGGAC
c-MYC	AACCCTTGGCTCTCCACGAG	ATTCCGACCTTTTGGCAGGG
GAPDH	GTCGGAGTGAACGGATTTG	TCTCAGCCTTGACTGTGCC
