# Supplementary material for: FZD7, Regulated by Non-CpG Methylation, Plays an Important Role in Immature Porcine Sertoli Cell Proliferation
Source: Int J Mol Sci. 2023 Mar 24;24(7):6179. doi: 10.3390/ijms24076179 (PMC10094452; doi:10.3390/ijms24076179)
Supplement: Supplementary file 1 [file ijms-24-06179-s001.zip › Supplementary Table/Supplementary Table S6.xlsx]

## Sheet: Sheet1
Information of RNA interference for INHBA
RNAi oligonucleotides	Target sequences
si-FZD7-1	CTGTTCGTCTACCTCTTCA
si-FZD7-2	GAACAAGTTCGGCTTCCAA
si-FZD7-3	CCAACTCTCAGTACTTCCA
