# Supplementary material for: FZD7, Regulated by Non-CpG Methylation, Plays an Important Role in Immature Porcine Sertoli Cell Proliferation
Source: Int J Mol Sci. 2023 Mar 24;24(7):6179. doi: 10.3390/ijms24076179 (PMC10094452; doi:10.3390/ijms24076179)
Supplement: Supplementary file 1 [file ijms-24-06179-s001.zip › Supplementary Table/Supplementary Table S7.xlsx]

## Sheet: Sheet1
The chromosome information corresponding to the number
Number in circos plot	Chromosome RefSeq	Length of chromosome	Chromosome name
1	NC_010443.5	274330532	1
2	NC_010455.5	208334590	13
3	NC_010448.4	170843587	6
4	NC_010444.4	151935994	2
5	NC_010456.5	141755446	14
6	NC_010457.5	140412725	15
7	NC_010451.4	139512083	9
8	NC_010450.4	138966237	8
9	NC_010445.4	132848913	3
10	NC_010446.5	130910915	4
11	NC_010461.5	125939595	X
12	NC_010449.5	121844099	7
13	NC_010447.5	104526007	5
14	NC_010458.4	79944280	16
15	NC_010453.5	79169978	11
16	NC_010452.4	69359453	10
17	NC_010459.5	63494081	17
18	NC_010454.4	61602749	12
19	NC_010460.4	55982971	18
20	NC_010462.3	43547828	Y
